# Supplementary material for: The chromosome-level genome of dragon fruit reveals whole-genome duplication and chromosomal co-localization of betacyanin biosynthetic genes
Source: Hortic Res. 2021 Mar 10;8:63. doi: 10.1038/s41438-021-00501-6 (PMC7943767; doi:10.1038/s41438-021-00501-6)
Supplement: Supplementary file 2 — Supplemental Tables [file 41438_2021_501_MOESM2_ESM.xlsx]

## Sheet: Table S1
Table S1. Busco result of dragon fruit genome
C:93.0%[S:88.1%,D:4.9%],F:2.4%,M:4.6%,n:2121
Complete BUSCOs (C) (eudicotyledons_odb10 )	1972
Complete and single-copy BUSCOs (S)	1869
Complete and duplicated BUSCOs (D)	103
Fragmented BUSCOs (F)	51
Missing BUSCOs (M)	98
Total BUSCO groups searched	2121

## Sheet: Table S2
Table S2. Repeat region annotation of dragon fruit genome (Cgig was analyzed in https://www.ncbi.nlm.nih.gov/pmc/articles/PMC5692538 Table S4).					Lsch				Phum				Ppri				Stum
bases masked: 784651943 bp ( 58.89 %)					bases masked: 518932764 bp ( 65.04 %)				bases masked: 190604335 bp ( 46.03 %)				bases masked: 372447419 bp ( 59.15 %)				bases masked: 572883743 bp ( 67.13 %)
	number of elements	length occupied	percentage of sequence		number of elements	length occupied	percentage of sequence		number of elements	length occupied	percentage of sequence		number of elements	length occupied	percentage of sequence		number of elements	length occupied	percentage of sequence
SINEs:	4242	2199629 bp	0.0017		400	148604 bp	0.0002		0	0 bp	0		0	0 bp	0		169	62847 bp	0.0001
ALUs	0	0bp	0		0	0bp	0		0	0 bp	0		0	0 bp	0		0	0 bp	0
MIRs	0	0bp	0		0	0bp	0		0	0 bp	0		0	0 bp	0		0	0 bp	0
LINEs:	53808	41487842 bp	0.0311		57506	32640039 bp	0.0409		37654	15623466 bp	0.0377		43903	20191846 bp	0.0321		48251	30685703 bp	0.036
LINE1	29218	24505933 bp	0.0184		33763	19648024 bp	0.0246		31970	13212387 bp	0.0319		36632	15659104 bp	0.0249		33268	19855962 bp	0.0233
LINE2	0	0bp	0		238	48496 bp	0.0001		0	0 bp	0		0	0 bp	0		0	0 bp	0
L3/CR1	0	0bp	0		403	621249 bp	0.0008		0	0 bp	0		0	0 bp	0		0	0 bp	0
LTR elements:	224615	299445206 bp	0.2247		248964	208220544 bp	0.261		63894	41537756 bp	0.1003		178243	120182358 bp	0.1909		255618	223885380 bp	0.2624
ERVL	0	0bp	0		0	0 bp	0		0	0 bp	0		0	0 bp	0		0	0 bp	0
ERVL-MaLRs	0	0bp	0		0	0 bp	0		0	0 bp	0		0	0 bp	0		0	0 bp	0
ERV_classI	0	0bp	0		213	41296 bp	0.0001		0	0 bp	0		296	38562 bp	0.0001		269	64861 bp	0.0001
ERV_classII	0	0bp	0		1084	258755 bp	0.0003		2774	2149004 bp	0.0052		0	0 bp	0		1976	805487 bp	0.0009
DNA elements:	74948	45585461 bp	0.0342		45398	24893506 bp	0.0312		16977	7308171 bp	0.0177		36784	17566515 bp	0.0279		47560	25714883 bp	0.0301
hAT-Charlie	0	0bp	0		0	0 bp	0		0	0 bp	0		0	0 bp	0		6400	907690 bp	0.0011
TcMar-Tigger	0	0bp	0		0	0 bp	0		0	0 bp	0		0	0 bp	0		0	0 bp	0
Unclassified:	889487	380842315 bp	0.2858		781403	244080784 bp	0.3059		516407	121276750 bp	0.2929		722344	207423382 bp	0.3294		852339	282560889 bp	0.3311
Total interspersed repeats:		769560453 bp	0.5775			509983477 bp	0.6391			185746143 bp	0.4486			365364101 bp	0.5803			562909702 bp	0.6596
Small RNA:	2250	2157373 bp	0.0016		6537	2965288 bp	0.0037		486	72491 bp	0.0002		6842	2377541 bp	0.0038		7513	3675447 bp	0.0043
Satellites:	728	692339 bp	0.0005		0	0 bp	0		1223	249699 bp	0.0006		0	0 bp	0		2196	1050505 bp	0.0012
Simple repeats:	234284	12418310 bp	0.0093		118197	6109081 bp	0.0077		82611	3203215 bp	0.0077		81423	3679637 bp	0.0058		128733	6104701 bp	0.0072
Low complexity:	36203	3412493 bp	0.0026		20218	1223021 bp	0.0015		16830	773327 bp	0.0019		15725	801114 bp	0.0013		21055	1290675 bp	0.0015

## Sheet: Table S3
Table S3. Pfam annotation of genes with 4dtv <=0.116 in dragon fruit genome
Pfam Acc	Count	Pfam Acc description	Protein id
PF03004.14	79	Plant transposase (Ptta/En/Spm family)	Hund24269 ;Hund23653 ;Hund21116 ;Hund00711 ;Hund08331 ;Hund21919 ;Hund17238 ;Hund26481 ;Hund30427 ;Hund08355 ;Hund20463 ;Hund01646 ;Hund15234 ;Hund26636 ;Hund13048 ;Hund15126 ;Hund20142 ;Hund04802 ;Hund01123 ;Hund20511 ;Hund13296 ;Hund22139 ;Hund22136 ;Hund20842 ;Hund24775 ;Hund13024 ;Hund03569 ;Hund12325 ;Hund07938 ;Hund08016 ;Hund14372 ;Hund08561 ;Hund06375 ;Hund27205 ;Hund15079 ;Hund03533 ;Hun…
PF05699.14	54	hAT family C-terminal dimerisation region	Hund15614 ;Hund01825 ;Hund10962 ;Hund22431 ;Hund20342 ;Hund26626 ;Hund26088 ;Hund30890 ;Hund08069 ;Hund01687 ;Hund20583 ;Hund14630 ;Hund04417 ;Hund12521 ;Hund25690 ;Hund15935 ;Hund17876 ;Hund04216 ;Hund08982 ;Hund25215 ;Hund04013 ;Hund26034 ;Hund08025 ;Hund26328 ;Hund12191 ;Hund13603 ;Hund31428 ;Hund18353 ;Hund11638 ;Hund22700 ;Hund14674 ;Hund22274 ;Hund22496 ;Hund15621 ;Hund07284 ;Hund23602 ;Hun…
PF00078.27	42	Reverse transcriptase (RNA-dependent DNA polymerase)	Hund14717 ;Hund21919 ;Hund27169 ;Hund31035 ;Hund20001 ;Hund00629 ;Hund04277 ;Hund18579 ;Hund20234 ;Hund00680 ;Hund01672 ;Hund15562 ;Hund07770 ;Hund23548 ;Hund18746 ;Hund12837 ;Hund09022 ;Hund00552 ;Hund09017 ;Hund12817 ;Hund04171 ;Hund15971 ;Hund04108 ;Hund11114 ;Hund04348 ;Hund27074 ;Hund24163 ;Hund15178 ;Hund17953 ;Hund16229 ;Hund22223 ;Hund23352 ;Hund25549 ;Hund11599 ;Hund17466 ;Hund09079 ;Hun…
PF00069.25	32	Protein kinase domain	Hund02465 ;Hund15702 ;Hund21338 ;Hund21355 ;Hund25420 ;Hund05536 ;Hund26498 ;Hund15202 ;Hund15334 ;Hund21921 ;Hund25419 ;Hund04367 ;Hund26497 ;Hund21922 ;Hund24386 ;Hund21321 ;Hund07819 ;Hund07820 ;Hund19292 ;Hund00444 ;Hund27504 ;Hund05532 ;Hund15199 ;Hund13616 ;Hund23242 ;Hund05476 ;Hund04410 ;Hund21892 ;Hund06215 ;Hund05477 ;Hund13617 ;Hund23241
PF14372.6	28	Domain of unknown function (DUF4413)	Hund15614 ;Hund01825 ;Hund10962 ;Hund22431 ;Hund26088 ;Hund30890 ;Hund08069 ;Hund01687 ;Hund20583 ;Hund04417 ;Hund12521 ;Hund25690 ;Hund17876 ;Hund25215 ;Hund04013 ;Hund13603 ;Hund11638 ;Hund14674 ;Hund22274 ;Hund15621 ;Hund07284 ;Hund23602 ;Hund01912 ;Hund18605 ;Hund21780 ;Hund04971 ;Hund14671 ;Hund13223
PF07714.17	23	Protein tyrosine kinase	Hund06800 ;Hund20897 ;Hund21334 ;Hund21344 ;Hund20888 ;Hund07645 ;Hund21345 ;Hund00445 ;Hund15572 ;Hund23570 ;Hund20906 ;Hund21347 ;Hund23566 ;Hund24387 ;Hund06797 ;Hund21354 ;Hund21357 ;Hund06146 ;Hund25089 ;Hund25071 ;Hund07643 ;Hund20887 ;Hund18399
PF00067.22	18	Cytochrome P450	Hund19159 ;Hund26156 ;Hund03227 ;Hund05727 ;Hund17224 ;Hund17844 ;Hund08896 ;Hund17845 ;Hund19158 ;Hund03228 ;Hund05728 ;Hund11523 ;Hund17248 ;Hund11522 ;Hund26151 ;Hund26610 ;Hund26611 ;Hund08889
PF00076.22	16	RNA recognition motif. (a.k.a. RRM, RBD, or RNP domain)	Hund00262 ;Hund19004 ;Hund28707 ;Hund14326 ;Hund13010 ;Hund11639 ;Hund24053 ;Hund17596 ;Hund28704 ;Hund14327 ;Hund20696 ;Hund17595 ;Hund00272 ;Hund00264 ;Hund00263 ;Hund24085
PF13855.6	16	Leucine rich repeat	Hund20906 ;Hund24949 ;Hund24953 ;Hund21922 ;Hund02830 ;Hund20897 ;Hund15702 ;Hund05476 ;Hund06215 ;Hund19292 ;Hund05477 ;Hund06146 ;Hund25089 ;Hund13617 ;Hund25071 ;Hund19327
PF08263.12	15	Leucine rich repeat N-terminal domain	Hund24949 ;Hund24953 ;Hund13616 ;Hund02830 ;Hund05476 ;Hund06215 ;Hund19292 ;Hund20887 ;Hund05477 ;Hund06146 ;Hund25089 ;Hund02833 ;Hund13617 ;Hund21921 ;Hund19327
PF05970.14	14	PIF1-like helicase	Hund01379 ;Hund19856 ;Hund00765 ;Hund25793 ;Hund22340 ;Hund09895 ;Hund11298 ;Hund29917 ;Hund28482 ;Hund30131 ;Hund26584 ;Hund09987 ;Hund04420 ;Hund10101
PF14226.6	14	non-haem dioxygenase in morphine synthesis N-terminal	Hund12295 ;Hund23419 ;Hund23511 ;Hund03028 ;Hund03675 ;Hund12296 ;Hund13408 ;Hund21582 ;Hund23513 ;Hund03027 ;Hund21584 ;Hund23426 ;Hund03676 ;Hund23018
PF03171.20	14	2OG-Fe(II) oxygenase superfamily	Hund12295 ;Hund23419 ;Hund23511 ;Hund13406 ;Hund03028 ;Hund12296 ;Hund21582 ;Hund13408 ;Hund23513 ;Hund03027 ;Hund21584 ;Hund23426 ;Hund04394 ;Hund23018
PF13041.6	12	PPR repeat family	Hund21973 ;Hund01235 ;Hund17108 ;Hund04386 ;Hund19002 ;Hund26833 ;Hund21880 ;Hund01238 ;Hund23024 ;Hund21894 ;Hund26854 ;Hund29081
PF04195.12	12	Putative gypsy type transposon	Hund30939 ;Hund20326 ;Hund30260 ;Hund04065 ;Hund15603 ;Hund30129 ;Hund29630 ;Hund15872 ;Hund02553 ;Hund30241 ;Hund29791 ;Hund29920
PF00657.22	12	GDSL-like Lipase/Acylhydrolase	Hund14422 ;Hund18976 ;Hund18527 ;Hund18953 ;Hund15940 ;Hund02646 ;Hund18524 ;Hund05639 ;Hund05626 ;Hund26931 ;Hund15939 ;Hund02645
PF00931.22	11	NB-ARC domain	Hund11999 ;Hund00079 ;Hund21506 ;Hund26725 ;Hund00085 ;Hund21825 ;Hund26369 ;Hund00121 ;Hund26723 ;Hund11689 ;Hund26413
PF12796.7	11	Ankyrin repeats (3 copies)	Hund23013 ;Hund04400 ;Hund19515 ;Hund23285 ;Hund30812 ;Hund30678 ;Hund05635 ;Hund19573 ;Hund00170 ;Hund24522 ;Hund28404
PF04937.15	11	Protein of unknown function (DUF 659)	Hund22293 ;Hund20418 ;Hund20342 ;Hund02007 ;Hund04216 ;Hund23411 ;Hund26626 ;Hund09860 ;Hund12877 ;Hund02011 ;Hund14631
PF01397.21	10	Terpene synthase, N-terminal domain	Hund23217 ;Hund08854 ;Hund23351 ;Hund23341 ;Hund26469 ;Hund23346 ;Hund26468 ;Hund23344 ;Hund18395 ;Hund23342
PF03936.16	10	Terpene synthase family, metal binding domain	Hund23164 ;Hund08854 ;Hund23152 ;Hund23351 ;Hund23341 ;Hund26469 ;Hund23346 ;Hund26468 ;Hund23344 ;Hund18395
PF16900.5	9	Replication protein A OB domain	Hund01379 ;Hund19856 ;Hund25793 ;Hund13281 ;Hund30016 ;Hund09895 ;Hund23132 ;Hund28482 ;Hund26584
PF12776.7	9	Myb/SANT-like DNA-binding domain	Hund30836 ;Hund25589 ;Hund19303 ;Hund12564 ;Hund22647 ;Hund08587 ;Hund31109 ;Hund18294 ;Hund01843
PF13962.6	9	Domain of unknown function	Hund19147 ;Hund19515 ;Hund23285 ;Hund02127 ;Hund23312 ;Hund23314 ;Hund19146 ;Hund23309 ;Hund02128
PF14291.6	8	Domain of unknown function (DUF4371)	Hund26328 ;Hund22241 ;Hund22828 ;Hund22477 ;Hund19647 ;Hund14883 ;Hund30772 ;Hund01117
PF14214.6	8	Helitron helicase-like domain at N-terminus	Hund01379 ;Hund22340 ;Hund13281 ;Hund30016 ;Hund10443 ;Hund09895 ;Hund23132 ;Hund26584
PF12854.7	8	PPR repeat	Hund21973 ;Hund04386 ;Hund19002 ;Hund26833 ;Hund21880 ;Hund21894 ;Hund26854 ;Hund29081
PF08100.11	8	Dimerisation domain	Hund04750 ;Hund06985 ;Hund21062 ;Hund21063 ;Hund04748 ;Hund06986 ;Hund23268 ;Hund23264
PF00891.18	8	O-methyltransferase domain	Hund04750 ;Hund06985 ;Hund21062 ;Hund21063 ;Hund04748 ;Hund06986 ;Hund23268 ;Hund23264
PF02798.20	8	Glutathione S-transferase, N-terminal domain	Hund26644 ;Hund05409 ;Hund05408 ;Hund16194 ;Hund18334 ;Hund16195 ;Hund18339 ;Hund26646
PF04827.14	8	Plant transposon protein	Hund21920 ;Hund26228 ;Hund26787 ;Hund18649 ;Hund20099 ;Hund05965 ;Hund22579 ;Hund11163
PF00006.25	8	ATP synthase alpha/beta family, nucleotide-binding domain	Hund27570 ;Hund29339 ;Hund28738 ;Hund27583 ;Hund08567 ;Hund25006 ;Hund17594 ;Hund25003
PF00190.22	8	Cupin	Hund08761 ;Hund23070 ;Hund08766 ;Hund13972 ;Hund13971 ;Hund08765 ;Hund08757 ;Hund23065
PF18052.1	7	Rx N-terminal domain	Hund11999 ;Hund00079 ;Hund26725 ;Hund11828 ;Hund00085 ;Hund00121 ;Hund26723
PF14223.6	7	gag-polypeptide of LTR copia-type	Hund15821 ;Hund20563 ;Hund30999 ;Hund31103 ;Hund31208 ;Hund31012 ;Hund16236
PF03732.17	7	Retrotransposon gag protein	Hund19828 ;Hund30446 ;Hund09920 ;Hund30329 ;Hund01785 ;Hund09305 ;Hund15656
PF10536.9	7	Plant mobile domain	Hund20794 ;Hund08788 ;Hund29784 ;Hund21297 ;Hund30412 ;Hund23885 ;Hund03430
PF08276.11	7	PAN-like domain	Hund06800 ;Hund07643 ;Hund07645 ;Hund07819 ;Hund07820 ;Hund06797 ;Hund23570
PF00005.27	6	ABC transporter	Hund06140 ;Hund00516 ;Hund06142 ;Hund08168 ;Hund00515 ;Hund08172
PF00407.19	6	Pathogenesis-related protein Bet v I family	Hund18233 ;Hund18224 ;Hund18229 ;Hund18232 ;Hund03893 ;Hund03865
PF01453.24	6	D-mannose binding lectin	Hund06800 ;Hund07643 ;Hund07645 ;Hund07819 ;Hund07820 ;Hund06797
PF00954.20	6	S-locus glycoprotein domain	Hund06800 ;Hund07643 ;Hund07645 ;Hund07819 ;Hund07820 ;Hund06797
PF00291.25	6	Pyridoxal-phosphate dependent enzyme	Hund06992 ;Hund22334 ;Hund22332 ;Hund06991 ;Hund22342 ;Hund29997
PF01370.21	6	NAD dependent epimerase/dehydratase family	Hund07494 ;Hund07495 ;Hund25067 ;Hund22015 ;Hund22019 ;Hund30937
PF00009.27	6	Elongation factor Tu GTP binding domain	Hund22511 ;Hund19338 ;Hund12455 ;Hund22510 ;Hund12456 ;Hund19341
PF03144.25	6	Elongation factor Tu domain 2	Hund22511 ;Hund19338 ;Hund12455 ;Hund22510 ;Hund12456 ;Hund19341
PF00854.21	6	POT family	Hund19571 ;Hund19523 ;Hund27109 ;Hund16043 ;Hund16044 ;Hund27111
PF11835.8	5	RRM-like domain	Hund15521 ;Hund04201 ;Hund01119 ;Hund00035 ;Hund20714
PF00010.26	5	Helix-loop-helix DNA-binding domain	Hund01334 ;Hund09655 ;Hund24596 ;Hund24599 ;Hund30598
PF00582.26	5	Universal stress protein family	Hund16856 ;Hund27013 ;Hund02107 ;Hund25159 ;Hund16864
PF01399.27	5	PCI domain	Hund12489 ;Hund02253 ;Hund07354 ;Hund15356 ;Hund07119
PF00203.21	5	Ribosomal protein S19	Hund09833 ;Hund29685 ;Hund29559 ;Hund09832 ;Hund04059
PF03101.15	5	FAR1 DNA-binding domain	Hund26573 ;Hund08560 ;Hund04145 ;Hund22835 ;Hund25820
PF12274.8	5	Protein of unknown function (DUF3615)	Hund16837 ;Hund19165 ;Hund09394 ;Hund09343 ;Hund26200
PF10551.9	5	MULE transposase domain	Hund22835 ;Hund15474 ;Hund10904 ;Hund25820 ;Hund26174
PF00314.17	5	Thaumatin family	Hund21347 ;Hund21344 ;Hund21355 ;Hund21354 ;Hund21357
PF00664.23	4	ABC transporter transmembrane region	Hund00516 ;Hund06142 ;Hund00515 ;Hund06140
PF00311.17	4	Phosphoenolpyruvate carboxylase	Hund23522 ;Hund00896 ;Hund00897 ;Hund23523
PF07992.14	4	Pyridine nucleotide-disulphide oxidoreductase	Hund01234 ;Hund30128 ;Hund12239 ;Hund12235
PF10584.9	4	Proteasome subunit A N-terminal signature	Hund26588 ;Hund01264 ;Hund26587 ;Hund01261
PF00227.26	4	Proteasome subunit	Hund26588 ;Hund01264 ;Hund26587 ;Hund01261
PF03106.15	4	WRKY DNA -binding domain	Hund19565 ;Hund01596 ;Hund27516 ;Hund24119
PF02892.15	4	BED zinc finger	Hund15621 ;Hund04971 ;Hund08069 ;Hund26088
PF01096.18	4	Transcription factor S-II (TFIIS)	Hund03115 ;Hund27145 ;Hund11961 ;Hund27194
PF13243.6	4	Squalene-hopene cyclase C-terminal domain	Hund03223 ;Hund03224 ;Hund18570 ;Hund18557
PF13249.6	4	Squalene-hopene cyclase N-terminal domain	Hund03223 ;Hund03224 ;Hund18570 ;Hund18557
PF17830.1	4	STI1 domain	Hund23013 ;Hund14616 ;Hund14611 ;Hund04400
PF03552.14	4	Cellulose synthase	Hund04547 ;Hund04550 ;Hund11865 ;Hund11862
PF00043.25	4	Glutathione S-transferase, C-terminal domain	Hund05408 ;Hund26644 ;Hund05409 ;Hund26646
PF02458.15	4	Transferase family	Hund15601 ;Hund06151 ;Hund15600 ;Hund06150
PF03492.15	4	SAM dependent carboxyl methyltransferase	Hund06259 ;Hund26905 ;Hund06257 ;Hund26906
PF00520.31	4	Ion transport protein	Hund27204 ;Hund06731 ;Hund06730 ;Hund27196
PF00305.19	4	Lipoxygenase	Hund30954 ;Hund30955 ;Hund07550 ;Hund07691
PF05695.12	4	Plant protein of unknown function (DUF825)	Hund08201 ;Hund29473 ;Hund29423 ;Hund08796
PF04997.12	4	RNA polymerase Rpb1, domain 1	Hund29339 ;Hund27781 ;Hund08567 ;Hund27778
PF04998.17	4	RNA polymerase Rpb1, domain 5	Hund29339 ;Hund27781 ;Hund08567 ;Hund27778
PF02874.23	4	ATP synthase alpha/beta family, beta-barrel domain	Hund25006 ;Hund17594 ;Hund25003 ;Hund08567
PF00623.20	4	RNA polymerase Rpb1, domain 2	Hund29339 ;Hund27781 ;Hund08567 ;Hund27778
PF01039.22	4	Carboxyl transferase domain	Hund27570 ;Hund08575 ;Hund29492 ;Hund28738
PF01554.18	4	MatE	Hund10915 ;Hund25012 ;Hund17644 ;Hund25013
PF14303.6	4	No apical meristem-associated C-terminal domain	Hund19692 ;Hund16113 ;Hund11163 ;Hund20099
PF03479.15	4	Plants and Prokaryotes Conserved (PCC) domain	Hund14404 ;Hund11476 ;Hund14403 ;Hund11477
PF00271.31	4	Helicase conserved C-terminal domain	Hund19247 ;Hund17759 ;Hund12175 ;Hund19249
PF00141.23	4	Peroxidase	Hund13256 ;Hund18660 ;Hund13262 ;Hund18661
PF08240.12	4	Alcohol dehydrogenase GroES-like domain	Hund18456 ;Hund17394 ;Hund18455 ;Hund17395
PF06749.12	4	Protein of unknown function (DUF1218)	Hund26176 ;Hund21216 ;Hund18644 ;Hund26177
PF07993.12	4	Male sterility protein	Hund18741 ;Hund18743 ;Hund18744 ;Hund18742
PF03143.17	4	Elongation factor Tu C-terminal domain	Hund19338 ;Hund22511 ;Hund22510 ;Hund19341
PF00012.20	4	Hsp70 protein	Hund26783 ;Hund21018 ;Hund26784 ;Hund21104
PF01657.17	4	Salt stress response/antifungal	Hund21334 ;Hund21344 ;Hund21320 ;Hund21321
PF00332.18	4	Glycosyl hydrolases family 17	Hund22000 ;Hund24947 ;Hund24936 ;Hund22005
PF03031.18	4	NLI interacting factor-like phosphatase	Hund22296 ;Hund22135 ;Hund30251 ;Hund30139
PF07731.14	4	Multicopper oxidase	Hund31159 ;Hund28921 ;Hund31174 ;Hund28920
PF13947.6	3	Wall-associated receptor kinase galacturonan-binding	Hund21892 ;Hund00445 ;Hund27504
PF04434.17	3	SWIM zinc finger	Hund04748 ;Hund22835 ;Hund14184
PF01190.17	3	Pollen proteins Ole e I like	Hund18199 ;Hund00625 ;Hund18198
PF01872.17	3	RibD C-terminal domain	Hund01346 ;Hund01450 ;Hund01197
PF01926.23	3	50S ribosome-binding GTPase	Hund05386 ;Hund18351 ;Hund18349
PF00892.20	3	EamA-like transporter family	Hund05533 ;Hund05537 ;Hund20045
PF00125.24	3	Core histone H2A/H2B/H3/H4	Hund28479 ;Hund28478 ;Hund07491
PF00106.25	3	short chain dehydrogenase	Hund10133 ;Hund28073 ;Hund28068
PF13966.6	3	zinc-binding in reverse transcriptase	Hund13418 ;Hund15109 ;Hund23177
PF00581.20	3	Rhodanese-like domain	Hund11198 ;Hund21974 ;Hund11202
PF02637.18	3	GatB domain	Hund11418 ;Hund12967 ;Hund15645
PF09713.10	3	Plant protein 1589 of unknown function (A_thal_3526)	Hund19999 ;Hund11881 ;Hund22416
PF00249.31	3	Myb-like DNA-binding domain	Hund12033 ;Hund19246 ;Hund19248
PF14379.6	3	MYB-CC type transfactor, LHEQLE motif	Hund12033 ;Hund19246 ;Hund30729
PF00270.29	3	DEAD/DEAH box helicase	Hund19247 ;Hund17759 ;Hund19249
PF02037.27	3	SAP domain	Hund13648 ;Hund13649 ;Hund20183
PF07732.15	3	Multicopper oxidase	Hund31486 ;Hund31480 ;Hund28920
PF15341.6	2	Ribosome biogenesis protein SLX9	Hund00128 ;Hund00127
PF02544.16	2	3-oxo-5-alpha-steroid 4-dehydrogenase	Hund00176 ;Hund00184
PF00389.30	2	D-isomer specific 2-hydroxyacid dehydrogenase, catalytic domain	Hund07169 ;Hund00191
PF02826.19	2	D-isomer specific 2-hydroxyacid dehydrogenase, NAD binding domain	Hund07169 ;Hund00191
PF00186.19	2	Dihydrofolate reductase	Hund00199 ;Hund00245
PF00303.19	2	Thymidylate synthase	Hund00199 ;Hund00245
PF05368.13	2	NmrA-like family	Hund00256 ;Hund00252
PF13847.6	2	Methyltransferase domain	Hund00292 ;Hund00299
PF01486.17	2	K-box region	Hund00389 ;Hund00390
PF00180.20	2	Isocitrate/isopropylmalate dehydrogenase	Hund00508 ;Hund00491
PF01694.22	2	Rhomboid family	Hund00530 ;Hund00535
PF00098.23	2	Zinc knuckle	Hund00625 ;Hund15821
PF00370.21	2	FGGY family of carbohydrate kinases, N-terminal domain	Hund00645 ;Hund00646
PF02782.16	2	FGGY family of carbohydrate kinases, C-terminal domain	Hund00645 ;Hund00646
PF14144.6	2	Seed dormancy control	Hund00650 ;Hund00651
PF01794.19	2	Ferric reductase like transmembrane component	Hund00944 ;Hund07242
PF08030.12	2	Ferric reductase NAD binding domain	Hund00944 ;Hund07242
PF08022.12	2	FAD-binding domain	Hund00944 ;Hund07242
PF10354.9	2	Domain of unknown function (DUF2431)	Hund01850 ;Hund01849
PF17125.5	2	N-terminal domain of 16S rRNA methyltransferase RsmF	Hund01870 ;Hund01871
PF01189.17	2	16S rRNA methyltransferase RsmB/F	Hund01870 ;Hund01871
PF02536.14	2	mTERF	Hund01916 ;Hund01917
PF03367.13	2	ZPR1 zinc-finger domain	Hund01937 ;Hund14697
PF01553.21	2	Acyltransferase	Hund14975 ;Hund01995
PF07521.12	2	Zn-dependent metallo-hydrolase RNA specificity domain	Hund02009 ;Hund02008
PF05786.14	2	Condensin complex subunit 2	Hund02025 ;Hund02022
PF02585.17	2	GlcNAc-PI de-N-acetylase	Hund02231 ;Hund26218
PF00056.23	2	lactate/malate dehydrogenase, NAD binding domain	Hund02244 ;Hund02248
PF02866.18	2	lactate/malate dehydrogenase, alpha/beta C-terminal domain	Hund02244 ;Hund02248
PF00439.25	2	Bromodomain	Hund02249 ;Hund02245
PF17035.5	2	Bromodomain extra-terminal - transcription regulation	Hund02249 ;Hund02245
PF14655.6	2	Rab3 GTPase-activating protein regulatory subunit N-terminus	Hund02254 ;Hund02252
PF05470.12	2	Eukaryotic translation initiation factor 3 subunit 8 N-terminus	Hund02253 ;Hund07354
PF13881.6	2	Ubiquitin-2 like Rad60 SUMO-like	Hund02469 ;Hund02470
PF04677.15	2	Protein similar to CwfJ C-terminus 1	Hund02552 ;Hund11200
PF04676.14	2	Protein similar to CwfJ C-terminus 2	Hund02552 ;Hund11200
PF02301.18	2	HORMA domain	Hund25435 ;Hund02761
PF13359.6	2	DDE superfamily endonuclease	Hund02853 ;Hund02852
PF07189.11	2	Splicing factor 3B subunit 10 (SF3b10)	Hund11897 ;Hund03049
PF03859.16	2	CG-1 domain	Hund03106 ;Hund03104
PF04802.15	2	Component of IIS longevity pathway SMK-1	Hund29702 ;Hund03113
PF00194.21	2	Eukaryotic-type carbonic anhydrase	Hund03248 ;Hund03246
PF01627.23	2	Hpt domain	Hund05516 ;Hund03381
PF03547.18	2	Membrane transport protein	Hund03571 ;Hund03568
PF00253.21	2	Ribosomal protein S14p/S29e	Hund07474 ;Hund03588
PF07172.11	2	Glycine rich protein family	Hund03628 ;Hund03630
PF10150.9	2	Ribonuclease E/G family	Hund03661 ;Hund03659
PF04825.13	2	N terminus of Rad21 / Rec8 like protein	Hund15248 ;Hund03688
PF02847.17	2	MA3 domain	Hund03701 ;Hund15057
PF02854.19	2	MIF4G domain	Hund03701 ;Hund15057
PF00234.22	2	Protease inhibitor/seed storage/LTP family	Hund28933 ;Hund03716
PF01426.18	2	BAH domain	Hund04199 ;Hund11506
PF00411.19	2	Ribosomal protein S11	Hund04411 ;Hund04368
PF03619.16	2	Organic solute transporter Ostalpha	Hund23017 ;Hund04395
PF10251.9	2	Presenilin enhancer-2 subunit of gamma secretase	Hund04414 ;Hund23271
PF00366.20	2	Ribosomal protein S17	Hund04573 ;Hund11851
PF14416.6	2	PMR5 N terminal Domain	Hund04639 ;Hund04641
PF13839.6	2	GDSL/SGNH-like Acyl-Esterase family found in Pmr5 and Cas1p	Hund04639 ;Hund04641
PF02861.20	2	Clp amino terminal domain, pathogenicity island component	Hund04644 ;Hund29836
PF13714.6	2	Phosphoenolpyruvate phosphomutase	Hund26753 ;Hund04712
PF00481.21	2	Protein phosphatase 2C	Hund04716 ;Hund26759
PF00295.17	2	Glycosyl hydrolases family 28	Hund04847 ;Hund16890
PF13193.6	2	AMP-binding enzyme C-terminal domain	Hund05123 ;Hund05125
PF00501.28	2	AMP-binding enzyme	Hund05123 ;Hund05125
PF01575.19	2	MaoC like domain	Hund05135 ;Hund05134
PF00745.20	2	Glutamyl-tRNAGlu reductase, dimerisation domain	Hund05233 ;Hund05210
PF05201.15	2	Glutamyl-tRNAGlu reductase, N-terminal domain	Hund05233 ;Hund05210
PF01488.20	2	Shikimate / quinate 5-dehydrogenase	Hund05233 ;Hund05210
PF14778.6	2	Olfactory receptor 4-like	Hund16029 ;Hund05222
PF00400.32	2	WD domain, G-beta repeat	Hund12433 ;Hund08580
PF02705.16	2	K+ potassium transporter	Hund05404 ;Hund05405
PF06880.11	2	Protein of unknown function (DUF1262)	Hund05544 ;Hund05545
PF04032.16	2	RNAse P Rpr2/Rpp21/SNM1 subunit domain	Hund17074 ;Hund05589
PF00071.22	2	Ras family	Hund05598 ;Hund05599
PF02362.21	2	B3 DNA binding domain	Hund05636 ;Hund05629
PF13422.6	2	Domain of unknown function (DUF4110)	Hund05630 ;Hund05643
PF00108.23	2	Thiolase, N-terminal domain	Hund05656 ;Hund05657
PF02803.18	2	Thiolase, C-terminal domain	Hund05656 ;Hund05657
PF09803.9	2	Pet100	Hund05854 ;Hund25206
PF12783.7	2	Guanine nucleotide exchange factor in Golgi transport N-terminal	Hund11560 ;Hund05864
PF01369.20	2	Sec7 domain	Hund11560 ;Hund05864
PF03124.14	2	EXS family	Hund05866 ;Hund05867
PF00085.20	2	Thioredoxin	Hund05923 ;Hund05922
PF02812.18	2	Glu/Leu/Phe/Val dehydrogenase, dimerisation domain	Hund06014 ;Hund24834
PF00208.21	2	Glutamate/Leucine/Phenylalanine/Valine dehydrogenase	Hund06014 ;Hund24834
PF00327.20	2	Ribosomal protein L30p/L7e	Hund06148 ;Hund06527
PF08079.12	2	Ribosomal L30 N-terminal domain	Hund06148 ;Hund06527
PF01912.18	2	eIF-6 family	Hund06535 ;Hund12415
PF03291.16	2	mRNA capping enzyme	Hund06755 ;Hund06751
PF00111.27	2	2Fe-2S iron-sulfur cluster binding domain	Hund06782 ;Hund06784
PF04051.16	2	Transport protein particle (TRAPP) component	Hund07017 ;Hund21668
PF02403.22	2	Seryl-tRNA synthetase N-terminal domain	Hund07063 ;Hund21240
PF00587.25	2	tRNA synthetase class II core domain (G, H, P, S and T)	Hund07063 ;Hund21240
PF05564.12	2	Dormancy/auxin associated protein	Hund07106 ;Hund21717
PF12330.8	2	Haspin like kinase domain	Hund07275 ;Hund07280
PF08512.12	2	Histone chaperone Rttp106-like	Hund07287 ;Hund07285
PF00557.24	2	Metallopeptidase family M24	Hund07287 ;Hund07285
PF14826.6	2	FACT complex subunit SPT16 N-terminal lobe domain	Hund07287 ;Hund07285
PF08644.11	2	FACT complex subunit (SPT16/CDC68)	Hund07287 ;Hund07285
PF05832.12	2	Eukaryotic protein of unknown function (DUF846)	Hund07300 ;Hund21860
PF03435.18	2	Saccharopine dehydrogenase NADP binding domain	Hund07456 ;Hund07457
PF01477.23	2	PLAT/LH2 domain	Hund07550 ;Hund07691
PF17800.1	2	Nucleoplasmin-like domain	Hund07702 ;Hund07707
PF00238.19	2	Ribosomal protein L14p/L23e	Hund14612 ;Hund07898
PF16639.5	2	Apocytochrome F, N-terminal	Hund07993 ;Hund29806
PF03040.14	2	CemA family	Hund07993 ;Hund29806
PF01333.19	2	Apocytochrome F, C-terminal	Hund07993 ;Hund29806
PF00638.18	2	RanBP1 domain	Hund08115 ;Hund08113
PF12848.7	2	ABC transporter	Hund08168 ;Hund08172
PF03364.20	2	Polyketide cyclase / dehydrase and lipid transport	Hund15465 ;Hund08525
PF00223.19	2	Photosystem I psaA/psaB protein	Hund08564 ;Hund30192
PF00306.27	2	ATP synthase alpha/beta chain, C terminal domain	Hund29339 ;Hund08567
PF00318.20	2	Ribosomal protein S2	Hund29339 ;Hund08567
PF05000.17	2	RNA polymerase Rpb1, domain 4	Hund29339 ;Hund08567
PF02887.16	2	Pyruvate kinase, alpha/beta domain	Hund08687 ;Hund08686
PF00224.21	2	Pyruvate kinase, barrel domain	Hund08687 ;Hund08686
PF00361.20	2	Proton-conducting membrane transporter	Hund08790 ;Hund27635
PF00004.29	2	ATPase family associated with various cellular activities (AAA)	Hund08796 ;Hund29423
PF05703.11	2	Auxin canalisation	Hund08986 ;Hund08985
PF08458.10	2	Plant pleckstrin homology-like region	Hund08986 ;Hund08985
PF01019.21	2	Gamma-glutamyltranspeptidase	Hund09067 ;Hund09066
PF00743.19	2	Flavin-binding monooxygenase-like	Hund11583 ;Hund09325
PF06964.12	2	Alpha-L-arabinofuranosidase C-terminal domain	Hund11280 ;Hund09332
PF09138.11	2	Urm1 (Ubiquitin related modifier)	Hund09553 ;Hund16966
PF09759.9	2	Spinocerebellar ataxia type 10 protein domain	Hund16968 ;Hund09554
PF00139.19	2	Legume lectin domain	Hund18399 ;Hund09732
PF00304.20	2	Gamma-thionin family	Hund18397 ;Hund09734
PF00177.21	2	Ribosomal protein S7p/S5e	Hund09738 ;Hund09735
PF04253.15	2	Transferrin receptor-like dimerisation domain	Hund15033 ;Hund09746
PF04389.17	2	Peptidase family M28	Hund15033 ;Hund09746
PF00855.17	2	PWWP domain	Hund09771 ;Hund09772
PF13476.6	2	AAA domain	Hund09862 ;Hund09856
PF00544.19	2	Pectate lyase	Hund24042 ;Hund09897
PF04371.15	2	Porphyromonas-type peptidyl-arginine deiminase	Hund09975 ;Hund09942
PF07712.12	2	Stress up-regulated Nod 19	Hund10011 ;Hund10022
PF00205.22	2	Thiamine pyrophosphate enzyme, central domain	Hund10971 ;Hund10969
PF02775.21	2	Thiamine pyrophosphate enzyme, C-terminal TPP binding domain	Hund10971 ;Hund10969
PF02776.18	2	Thiamine pyrophosphate enzyme, N-terminal TPP binding domain	Hund10971 ;Hund10969
PF14383.6	2	DUF761-associated sequence motif	Hund11000 ;Hund29902
PF03760.15	2	Late embryogenesis abundant (LEA) group 1	Hund11253 ;Hund11251
PF16913.5	2	Purine nucleobase transmembrane transport	Hund11288 ;Hund28218
PF04627.13	2	Mitochondrial ATP synthase epsilon chain	Hund14448 ;Hund11291
PF16312.5	2	Coiled-coil region of Oberon	Hund12532 ;Hund11440
PF07227.11	2	PHD - plant homeodomain finger protein	Hund12532 ;Hund11440
PF00403.26	2	Heavy-metal-associated domain	Hund11712 ;Hund11713
PF04979.14	2	Protein phosphatase inhibitor 2 (IPP-2)	Hund28786 ;Hund11760
PF01112.18	2	Asparaginase	Hund11850 ;Hund11848
PF12617.8	2	Iron-Sulfur binding protein C terminal	Hund11933 ;Hund11975
PF00187.19	2	Chitin recognition protein	Hund12223 ;Hund12188
PF00182.19	2	Chitinase class I	Hund12223 ;Hund12188
PF01738.18	2	Dienelactone hydrolase family	Hund12208 ;Hund12207
PF02852.22	2	Pyridine nucleotide-disulphide oxidoreductase, dimerisation domain	Hund12239 ;Hund12235
PF09440.10	2	eIF3 subunit 6 N terminal domain	Hund12364 ;Hund15356
PF15003.6	2	HAUS augmin-like complex subunit 2	Hund15353 ;Hund12365
PF00679.24	2	Elongation factor G C-terminus	Hund12456 ;Hund12455
PF14492.6	2	Elongation Factor G, domain II	Hund12456 ;Hund12455
PF03764.18	2	Elongation factor G, domain IV	Hund12456 ;Hund12455
PF16212.5	2	Phospholipid-translocating P-type ATPase C-terminal	Hund20061 ;Hund12502
PF00916.20	2	Sulfate permease family	Hund12648 ;Hund12646
PF01740.21	2	STAS domain	Hund12651 ;Hund12664
PF02788.16	2	Ribulose bisphosphate carboxylase large chain, N-terminal domain	Hund28710 ;Hund12657
PF00016.20	2	Ribulose bisphosphate carboxylase large chain, catalytic domain	Hund28710 ;Hund12657
PF00189.20	2	Ribosomal protein S3, C-terminal domain	Hund12658 ;Hund29823
PF03982.13	2	Diacylglycerol acyltransferase	Hund12848 ;Hund12849
PF01788.17	2	PsbJ	Hund31441 ;Hund12893
PF00344.20	2	SecY translocase	Hund12994 ;Hund22106
PF10559.9	2	Plug domain of Sec61p	Hund12994 ;Hund22106
PF05212.12	2	Protein of unknown function (DUF707)	Hund13005 ;Hund25781
PF06203.14	2	CCT motif	Hund13018 ;Hund20692
PF03486.14	2	HI0933-like protein	Hund13251 ;Hund13252
PF06405.11	2	Red chlorophyll catabolite reductase (RCC reductase)	Hund13551 ;Hund13538
PF00266.19	2	Aminotransferase class-V	Hund13595 ;Hund13594
PF16294.5	2	RNSP1-SAP18 binding (RSB) motif	Hund13648 ;Hund13649
PF04667.17	2	cAMP-regulated phosphoprotein/endosulfine conserved region	Hund16189 ;Hund13696
PF03188.16	2	Eukaryotic cytochrome b561	Hund13738 ;Hund13737
PF03195.14	2	Lateral organ boundaries (LOB) domain	Hund13937 ;Hund13935
PF08491.10	2	Squalene epoxidase	Hund13967 ;Hund14195
PF05278.12	2	Arabidopsis phospholipase-like protein (PEARLI 4)	Hund14008 ;Hund14010
PF01207.17	2	Dihydrouridine synthase (Dus)	Hund25787 ;Hund14163
PF01016.19	2	Ribosomal L27 protein	Hund14487 ;Hund14633
PF00515.28	2	Tetratricopeptide repeat	Hund14616 ;Hund14611
PF13414.6	2	TPR repeat	Hund14616 ;Hund14611
PF00995.23	2	Sec1 family	Hund25021 ;Hund14654
PF04116.13	2	Fatty acid hydroxylase superfamily	Hund14656 ;Hund14658
PF02149.19	2	Kinase associated domain 1	Hund15199 ;Hund15202
PF00646.33	2	F-box domain	Hund21557 ;Hund15332
PF14580.6	2	Leucine-rich repeat	Hund15317 ;Hund15325
PF12928.7	2	tRNA-splicing endonuclease subunit sen54 N-term	Hund15698 ;Hund23474
PF04043.15	2	Plant invertase/pectin methylesterase inhibitor	Hund16015 ;Hund16020
PF01095.19	2	Pectinesterase	Hund16015 ;Hund16020
PF10143.9	2	2,3-bisphosphoglycerate-independent phosphoglycerate mutase	Hund16106 ;Hund16105
PF01676.18	2	Metalloenzyme superfamily	Hund16106 ;Hund16105
PF13410.6	2	Glutathione S-transferase, C-terminal domain	Hund16195 ;Hund16194
PF00179.26	2	Ubiquitin-conjugating enzyme	Hund16226 ;Hund16358
PF01734.22	2	Patatin-like phospholipase	Hund16336 ;Hund16230
PF00888.22	2	Cullin family	Hund16645 ;Hund16646
PF11717.8	2	RNA binding activity-knot of a chromodomain	Hund16820 ;Hund22846
PF02537.15	2	CrcB-like protein, Camphor Resistance (CrcB)	Hund16834 ;Hund16838
PF01474.16	2	Class-II DAHP synthetase family	Hund29882 ;Hund16894
PF03798.16	2	TLC domain	Hund17243 ;Hund17186
PF06045.11	2	Rhamnogalacturonate lyase family	Hund17255 ;Hund17257
PF14683.6	2	Polysaccharide lyase family 4, domain III	Hund17256 ;Hund17258
PF00107.26	2	Zinc-binding dehydrogenase	Hund17394 ;Hund17395
PF01479.25	2	S4 domain	Hund22528 ;Hund17932
PF08071.12	2	RS4NT (NUC023) domain	Hund22528 ;Hund17932
PF16121.5	2	40S ribosomal protein S4 C-terminus	Hund22528 ;Hund17932
PF00900.20	2	Ribosomal family S4e	Hund22528 ;Hund17932
PF03914.17	2	CBF/Mak21 family	Hund18654 ;Hund18058
PF01121.20	2	Dephospho-CoA kinase	Hund18126 ;Hund18125
PF01699.24	2	Sodium/calcium exchanger protein	Hund18173 ;Hund18172
PF16186.5	2	Atypical Arm repeat	Hund18247 ;Hund18250
PF01749.20	2	Importin beta binding domain	Hund18247 ;Hund18250
PF00514.23	2	Armadillo/beta-catenin-like repeat	Hund18247 ;Hund18250
PF08701.11	2	GNL3L/Grn1 putative GTPase	Hund18351 ;Hund18349
PF13602.6	2	Zinc-binding dehydrogenase	Hund18456 ;Hund18455
PF01490.18	2	Transmembrane amino acid transporter protein	Hund18504 ;Hund18505
PF03015.19	2	Male sterility protein	Hund18741 ;Hund18743
PF02844.15	2	Phosphoribosylglycinamide synthetase, N domain	Hund18887 ;Hund18885
PF05843.14	2	Suppressor of forked protein (Suf)	Hund19220 ;Hund19218
PF00575.23	2	S1 RNA binding domain	Hund19220 ;Hund19218
PF13959.6	2	Domain of unknown function (DUF4217)	Hund19247 ;Hund19249
PF03731.15	2	Ku70/Ku80 N-terminal alpha/beta domain	Hund19684 ;Hund20183
PF00505.19	2	HMG (high mobility group) box	Hund19700 ;Hund19701
PF03868.15	2	Ribosomal protein L6, N-terminal domain	Hund22164 ;Hund19740
PF01159.19	2	Ribosomal protein L6e	Hund22164 ;Hund19740
PF03952.16	2	Enolase, N-terminal domain	Hund20469 ;Hund20471
PF00113.22	2	Enolase, C-terminal TIM barrel domain	Hund20469 ;Hund20471
PF03941.15	2	Inner centromere protein, ARK binding region	Hund20644 ;Hund23108
PF10250.9	2	GDP-fucose protein O-fucosyltransferase	Hund30921 ;Hund20780
PF00112.23	2	Papain family cysteine protease	Hund21150 ;Hund21172
PF08246.12	2	Cathepsin propeptide inhibitor domain (I29)	Hund21150 ;Hund21172
PF13857.6	2	Ankyrin repeats (many copies)	Hund21254 ;Hund21258
PF04749.17	2	PLAC8 family	Hund23579 ;Hund21293
PF01200.18	2	Ribosomal protein S28e	Hund21365 ;Hund21364
PF06087.12	2	Tyrosyl-DNA phosphodiesterase	Hund21368 ;Hund21371
PF05512.11	2	AWPM-19-like family	Hund21473 ;Hund21472
PF03256.16	2	Anaphase-promoting complex, subunit 10 (APC10)	Hund21503 ;Hund21501
PF05327.11	2	RNA polymerase I specific transcription initiation factor RRN3	Hund21770 ;Hund28214
PF13616.6	2	PPIC-type PPIASE domain	Hund21973 ;Hund21974
PF00155.21	2	Aminotransferase class I and II	Hund22046 ;Hund25238
PF00348.17	2	Polyprenyl synthetase	Hund23082 ;Hund23087
PF02201.18	2	SWIB/MDM2 domain	Hund23157 ;Hund23170
PF00035.26	2	Double-stranded RNA binding motif	Hund23225 ;Hund23862
PF13499.6	2	EF-hand domain pair	Hund23242 ;Hund23241
PF01253.22	2	Translation initiation factor SUI1	Hund23302 ;Hund23300
PF01168.20	2	Alanine racemase, N-terminal domain	Hund23422 ;Hund23469
PF00254.28	2	FKBP-type peptidyl-prolyl cis-trans isomerase	Hund23433 ;Hund23435
PF00658.18	2	Poly-adenylate binding protein, unique domain	Hund24053 ;Hund24085
PF16113.5	2	Enoyl-CoA hydratase/isomerase	Hund24232 ;Hund24243
PF00248.21	2	Aldo/keto reductase family	Hund24308 ;Hund24405
PF00122.20	2	E1-E2 ATPase	Hund30630 ;Hund24683
PF00690.26	2	Cation transporter/ATPase, N-terminus	Hund30630 ;Hund24683
PF13246.6	2	Cation transport ATPase (P-type)	Hund30630 ;Hund24683
PF03016.15	2	Exostosin family	Hund24740 ;Hund24733
PF01373.17	2	Glycosyl hydrolase family 14	Hund24912 ;Hund24913
PF07983.13	2	X8 domain	Hund24947 ;Hund24936
PF01221.18	2	Dynein light chain type 1	Hund24955 ;Hund24940
PF11421.8	2	ATP synthase F1 beta subunit	Hund25006 ;Hund25003
PF03478.18	2	Protein of unknown function (DUF295)	Hund25016 ;Hund28302
PF01471.18	2	Putative peptidoglycan binding domain	Hund25311 ;Hund25312
PF00413.24	2	Matrixin	Hund25311 ;Hund25312
PF03181.15	2	BURP domain	Hund25347 ;Hund25349
PF03330.18	2	Lytic transglycolase	Hund31231 ;Hund26126
PF00188.26	2	Cysteine-rich secretory protein family	Hund30924 ;Hund26363
PF03386.14	2	Early nodulin 93 ENOD93 protein	Hund26479 ;Hund26482
PF00704.28	2	Glycosyl hydrolases family 18	Hund26498 ;Hund26497
PF09808.9	2	Small nuclear RNA activating complex (SNAPc), subunit SNAP43	Hund26613 ;Hund26538
PF00647.19	2	Elongation factor 1 gamma, conserved domain	Hund26644 ;Hund26646
PF04548.16	2	AIG1 family	Hund26645 ;Hund26647
PF08241.12	2	Methyltransferase domain	Hund26956 ;Hund26957
PF13347.6	2	MFS/sugar transport protein	Hund31133 ;Hund27117
PF07500.14	2	Transcription factor S-II (TFIIS), central domain	Hund27145 ;Hund27194
PF00027.29	2	Cyclic nucleotide-binding domain	Hund27204 ;Hund27196
PF11523.8	2	Protein of unknown function (DUF3223)	Hund27778 ;Hund27781
PF04983.18	2	RNA polymerase Rpb1, domain 3	Hund27778 ;Hund27781
PF04563.15	2	RNA polymerase beta subunit	Hund28835 ;Hund28085
PF00562.28	2	RNA polymerase Rpb2, domain 6	Hund28835 ;Hund28085
PF04561.14	2	RNA polymerase Rpb2, domain 2	Hund28835 ;Hund28085
PF04560.20	2	RNA polymerase Rpb2, domain 7	Hund28835 ;Hund28085
PF13637.6	2	Ankyrin repeats (many copies)	Hund28407 ;Hund28404
PF01063.19	2	Amino-transferase class IV	Hund28712 ;Hund28713
PF00725.22	2	3-hydroxyacyl-CoA dehydrogenase, C-terminal domain	Hund28770 ;Hund28769
PF02737.18	2	3-hydroxyacyl-CoA dehydrogenase, NAD binding domain	Hund28770 ;Hund28769
PF03947.18	2	Ribosomal Proteins L2, C-terminal domain	Hund29559 ;Hund31045
PF00181.23	2	Ribosomal Proteins L2, RNA binding domain	Hund29559 ;Hund31045
PF00149.28	2	Calcineurin-like phosphoesterase	Hund30219 ;Hund30218
PF16656.5	2	Purple acid Phosphatase, N-terminal domain	Hund30219 ;Hund30218
PF14008.6	2	Iron/zinc purple acid phosphatase-like protein C	Hund30219 ;Hund30218
PF14703.6	2	Cytosolic domain of 10TM putative phosphate transporter	Hund30276 ;Hund30423
PF13967.6	2	Late exocytosis, associated with Golgi transport	Hund30276 ;Hund30423
PF02714.15	2	Calcium-dependent channel, 7TM region, putative phosphate	Hund30276 ;Hund30423
PF00579.25	2	tRNA synthetases class I (W and Y)	Hund30885 ;Hund30611
PF01566.18	2	Natural resistance-associated macrophage protein	Hund30637 ;Hund30636
PF00346.19	2	Respiratory-chain NADH dehydrogenase, 49 Kd subunit	Hund30658 ;Hund30925
PF01238.21	2	Phosphomannose isomerase type I	Hund30842 ;Hund30884
PF00394.22	2	Multicopper oxidase	Hund31159 ;Hund31174
PF03152.14	1	Ubiquitin fusion degradation protein UFD1	Hund00184
PF00319.18	1	SRF-type transcription factor (DNA-binding and dimerisation domain)	Hund00389
PF00488.21	1	MutS domain V	Hund00476
PF13952.6	1	Domain of unknown function (DUF4216)	Hund03742
PF00722.21	1	Glycosyl hydrolases family 16	Hund01017
PF04755.12	1	PAP_fibrillin	Hund01593
PF13975.6	1	gag-polyprotein putative aspartyl protease	Hund17998
PF01648.20	1	4'-phosphopantetheinyl transferase superfamily	Hund15021
PF10996.8	1	Beta-Casp domain	Hund02008
PF04824.16	1	Conserved region of Rad21 / Rec8 like protein	Hund15248
PF01903.17	1	CbiX	Hund04415
PF00237.19	1	Ribosomal protein L22p/L17e	Hund04059
PF14111.6	1	Domain of unknown function (DUF4283)	Hund10220
PF00385.24	1	Chromo (CHRromatin Organisation MOdifier) domain	Hund04199
PF00145.17	1	C-5 cytosine-specific DNA methylase	Hund04199
PF13812.6	1	Pentatricopeptide repeat domain	Hund23024
PF13462.6	1	Thioredoxin	Hund05157
PF01902.17	1	Diphthamide synthase	Hund05190
PF01042.21	1	Endoribonuclease L-PSP	Hund05190
PF08154.12	1	NLE (NUC135) domain	Hund12433
PF00350.23	1	Dynamin family	Hund05342
PF12697.7	1	Alpha/beta hydrolase family	Hund05438
PF00561.20	1	alpha/beta hydrolase fold	Hund05439
PF00134.23	1	Cyclin, N-terminal domain	Hund18441
PF07646.15	1	Kelch motif	Hund05630
PF13415.6	1	Galactose oxidase, central domain	Hund05630
PF16213.5	1	Dimerisation and cyclophilin-binding domain of Mon2	Hund05864
PF03105.19	1	SPX domain	Hund05867
PF00079.20	1	Serpin (serine protease inhibitor)	Hund11445
PF01472.20	1	PUA domain	Hund10098
PF17832.1	1	Pre-PUA-like domain	Hund10098
PF04031.13	1	Las1-like	Hund07429
PF11883.8	1	Domain of unknown function (DUF3403)	Hund07645
PF04699.14	1	ARP2/3 complex 16 kDa subunit (p16-Arc)	Hund07697
PF13456.6	1	Reverse transcriptase-like	Hund07707
PF03398.14	1	Regulator of Vps4 activity in the MVB pathway	Hund26034
PF00137.21	1	ATP synthase subunit C	Hund08567
PF00483.23	1	Nucleotidyl transferase	Hund09341
PF12357.8	1	Phospholipase D C terminal	Hund16966
PF13837.6	1	Myb/SANT-like DNA-binding domain	Hund10215
PF00160.21	1	Cyclophilin type peptidyl-prolyl cis-trans isomerase/CLD	Hund10341
PF03108.15	1	MuDR family transposase	Hund10904
PF00687.21	1	Ribosomal protein L1p/L10e family	Hund12363
PF10650.9	1	Putative zinc-finger domain	Hund24433
PF00401.20	1	ATP synthase, Delta/Epsilon chain, long alpha-helix domain	Hund31514
PF00252.18	1	Ribosomal protein L16p/L10e	Hund29823
PF03109.16	1	ABC1 family	Hund13854
PF01883.19	1	Iron-sulfur cluster assembly protein	Hund30746
PF02475.16	1	Met-10+ like-protein	Hund14755
PF00627.31	1	UBA/TS-N domain	Hund15202
PF13976.6	1	GAG-pre-integrase domain	Hund15821
PF08543.12	1	Phosphomethylpyrimidine kinase	Hund16202
PF17772.1	1	MYST family zinc finger domain	Hund22846
PF01853.18	1	MOZ/SAS family	Hund22846
PF12874.7	1	Zinc-finger of C2H2 type	Hund16987
PF14686.6	1	Polysaccharide lyase family 4, domain II	Hund17258
PF00641.18	1	Zn-finger in Ran binding protein and others	Hund17523
PF00288.26	1	GHMP kinases N terminal domain	Hund17544
PF02843.16	1	Phosphoribosylglycinamide synthetase, C domain	Hund18887
PF01071.19	1	Phosphoribosylglycinamide synthetase, ATP-grasp (A) domain	Hund18887
PF12766.7	1	Pyridoxamine 5'-phosphate oxidase	Hund19453
PF03730.14	1	Ku70/Ku80 C-terminal arm	Hund20183
PF02735.16	1	Ku70/Ku80 beta-barrel domain	Hund20183
PF00773.19	1	RNB domain	Hund20425
PF17849.1	1	Dis3-like cold-shock domain 2 (CSD2)	Hund20425
PF12937.7	1	F-box-like	Hund21558
PF13891.6	1	Potential DNA-binding domain	Hund21930
PF12738.7	1	twin BRCT domain	Hund22296
PF14622.6	1	Ribonuclease-III-like	Hund23862
PF09405.10	1	CASC3/Barentsz eIF4AIII binding	Hund24138
PF14380.6	1	Wall-associated receptor kinase C-terminal	Hund24387
PF00689.21	1	Cation transporting ATPase, C-terminus	Hund24683
PF00072.24	1	Response regulator receiver domain	Hund24823
PF04112.13	1	Mak10 subunit, NatC N(alpha)-terminal acetyltransferase	Hund26401
PF14299.6	1	Phloem protein 2	Hund26723
PF04565.16	1	RNA polymerase Rpb2, domain 3	Hund28085
PF00378.20	1	Enoyl-CoA hydratase/isomerase	Hund28770

## Sheet: Table S4
Table 4. GO annotation of genes with 4dtv <=0.116 in dragon fruit genome
GO ID	Count	GO name	Protein id
GO:0016070	73	RNA metabolic process	Hund06148 ;Hund28085 ;Hund06527 ;Hund01450 ;Hund03115 ;Hund24180 ;Hund03659 ;Hund08659 ;Hund09854 ;Hund09859 ;Hund13010 ;Hund17524 ;Hund30424 ;Hund26854 ;Hund12415 ;Hund23024 ;Hund03106 ;Hund23862 ;Hund24220 ;Hund07287 ;Hund01238 ;Hund12175 ;Hund18985 ;Hund15325 ;Hund28707 ;Hund19247 ;Hund03517 ;Hund19218 ;Hund27781 ;Hund01346 ;Hund21807 ;Hund21894 ;Hund04386 ;Hund12364 ;Hund01870 ;Hund06751 ;Hun…
GO:0010468	65	regulation of gene expression	Hund13018 ;Hund23157 ;Hund03115 ;Hund08659 ;Hund09859 ;Hund12532 ;Hund01596 ;Hund09854 ;Hund03701 ;Hund18441 ;Hund14566 ;Hund02852 ;Hund19248 ;Hund03106 ;Hund23862 ;Hund24819 ;Hund07287 ;Hund02853 ;Hund20714 ;Hund15521 ;Hund11440 ;Hund06101 ;Hund24119 ;Hund10212 ;Hund12033 ;Hund27781 ;Hund23013 ;Hund00035 ;Hund15057 ;Hund09655 ;Hund24599 ;Hund23170 ;Hund27145 ;Hund12364 ;Hund27778 ;Hund05439 ;Hun…
GO:0006464	57	cellular protein modification process	Hund23433 ;Hund30812 ;Hund07280 ;Hund05516 ;Hund26497 ;Hund15199 ;Hund04367 ;Hund07820 ;Hund24819 ;Hund28407 ;Hund04410 ;Hund10708 ;Hund21345 ;Hund30842 ;Hund00184 ;Hund03381 ;Hund00176 ;Hund16226 ;Hund16358 ;Hund06800 ;Hund08888 ;Hund15202 ;Hund07707 ;Hund25880 ;Hund06797 ;Hund07275 ;Hund07643 ;Hund23241 ;Hund07645 ;Hund21501 ;Hund07819 ;Hund26760 ;Hund22296 ;Hund23566 ;Hund16820 ;Hund22135 ;Hun…
GO:0019219	52	regulation of nucleobase-containing compound metabolic process	Hund13018 ;Hund23157 ;Hund01596 ;Hund03701 ;Hund18441 ;Hund14566 ;Hund02852 ;Hund19248 ;Hund03106 ;Hund24819 ;Hund07287 ;Hund02853 ;Hund20714 ;Hund15521 ;Hund06101 ;Hund24119 ;Hund10212 ;Hund12033 ;Hund23013 ;Hund00035 ;Hund15057 ;Hund09655 ;Hund24599 ;Hund23170 ;Hund27145 ;Hund05584 ;Hund17611 ;Hund21501 ;Hund22296 ;Hund18349 ;Hund09656 ;Hund18351 ;Hund31221 ;Hund22135 ;Hund04201 ;Hund19701 ;Hun…
GO:0010556	50	regulation of macromolecule biosynthetic process	Hund13018 ;Hund23157 ;Hund01596 ;Hund18441 ;Hund14566 ;Hund02852 ;Hund19248 ;Hund03106 ;Hund24819 ;Hund07287 ;Hund02853 ;Hund20714 ;Hund15521 ;Hund06101 ;Hund24119 ;Hund28288 ;Hund10212 ;Hund12033 ;Hund23013 ;Hund00035 ;Hund13325 ;Hund09655 ;Hund24599 ;Hund23170 ;Hund27145 ;Hund12364 ;Hund05584 ;Hund21501 ;Hund22296 ;Hund18349 ;Hund09656 ;Hund18351 ;Hund22135 ;Hund04201 ;Hund19701 ;Hund24053 ;Hun…
GO:0031326	50	regulation of cellular biosynthetic process	Hund13018 ;Hund23157 ;Hund01596 ;Hund18441 ;Hund14566 ;Hund02852 ;Hund19248 ;Hund03106 ;Hund24819 ;Hund07287 ;Hund02853 ;Hund20714 ;Hund15521 ;Hund06101 ;Hund24119 ;Hund28288 ;Hund10212 ;Hund12033 ;Hund23013 ;Hund00035 ;Hund13325 ;Hund09655 ;Hund24599 ;Hund23170 ;Hund27145 ;Hund12364 ;Hund05584 ;Hund21501 ;Hund22296 ;Hund18349 ;Hund09656 ;Hund18351 ;Hund22135 ;Hund04201 ;Hund19701 ;Hund24053 ;Hun…
GO:0051252	46	regulation of RNA metabolic process	Hund13018 ;Hund23157 ;Hund01596 ;Hund18441 ;Hund14566 ;Hund02852 ;Hund19248 ;Hund03106 ;Hund24819 ;Hund07287 ;Hund02853 ;Hund20714 ;Hund15521 ;Hund06101 ;Hund24119 ;Hund10212 ;Hund12033 ;Hund23013 ;Hund00035 ;Hund24599 ;Hund09655 ;Hund23170 ;Hund27145 ;Hund05584 ;Hund22296 ;Hund18349 ;Hund09656 ;Hund18351 ;Hund22135 ;Hund04201 ;Hund19701 ;Hund24053 ;Hund10215 ;Hund20692 ;Hund13649 ;Hund24085 ;Hun…
GO:0019752	42	carboxylic acid metabolic process	Hund20435 ;Hund09066 ;Hund23513 ;Hund17870 ;Hund15255 ;Hund29997 ;Hund10708 ;Hund30842 ;Hund05135 ;Hund26611 ;Hund26906 ;Hund21807 ;Hund05626 ;Hund06991 ;Hund05439 ;Hund09067 ;Hund22334 ;Hund05639 ;Hund06992 ;Hund08319 ;Hund08687 ;Hund22332 ;Hund01505 ;Hund05657 ;Hund01555 ;Hund05656 ;Hund07691 ;Hund05123 ;Hund14795 ;Hund23511 ;Hund08686 ;Hund07550 ;Hund26610 ;Hund26905 ;Hund28769 ;Hund30884 ;Hun…
GO:0016310	40	phosphorylation	Hund07280 ;Hund16202 ;Hund05516 ;Hund26497 ;Hund15199 ;Hund04367 ;Hund07820 ;Hund04410 ;Hund21345 ;Hund16203 ;Hund03381 ;Hund06800 ;Hund15202 ;Hund25392 ;Hund06797 ;Hund07275 ;Hund07643 ;Hund23241 ;Hund07645 ;Hund07819 ;Hund23566 ;Hund08687 ;Hund23242 ;Hund18125 ;Hund08686 ;Hund07474 ;Hund21338 ;Hund23570 ;Hund13617 ;Hund30696 ;Hund21355 ;Hund03588 ;Hund26498 ;Hund21921 ;Hund30725 ;Hund12655 ;Hun…
GO:0046686	35	response to cadmium ion	Hund17870 ;Hund15255 ;Hund29997 ;Hund24834 ;Hund26646 ;Hund05408 ;Hund00252 ;Hund06014 ;Hund12235 ;Hund14611 ;Hund20469 ;Hund30842 ;Hund26644 ;Hund24599 ;Hund12239 ;Hund05409 ;Hund22334 ;Hund08577 ;Hund02248 ;Hund21104 ;Hund08319 ;Hund22332 ;Hund01261 ;Hund02244 ;Hund00256 ;Hund08580 ;Hund01555 ;Hund01264 ;Hund30884 ;Hund22342 ;Hund28710 ;Hund12657 ;Hund24596 ;Hund21018 ;Hund20471
GO:0043604	31	amide biosynthetic process	Hund06148 ;Hund06527 ;Hund12489 ;Hund26646 ;Hund07354 ;Hund26644 ;Hund21062 ;Hund07119 ;Hund29559 ;Hund21063 ;Hund21807 ;Hund12364 ;Hund04750 ;Hund07108 ;Hund06986 ;Hund23264 ;Hund22528 ;Hund31045 ;Hund17932 ;Hund24053 ;Hund24085 ;Hund15356 ;Hund09738 ;Hund23268 ;Hund21808 ;Hund09735 ;Hund04748 ;Hund22046 ;Hund02253 ;Hund06985 ;Hund25238
GO:0006721	28	terpenoid metabolic process	Hund23341 ;Hund23513 ;Hund03223 ;Hund23342 ;Hund03224 ;Hund23217 ;Hund08889 ;Hund03228 ;Hund08854 ;Hund23152 ;Hund26611 ;Hund23164 ;Hund18570 ;Hund12848 ;Hund26469 ;Hund03227 ;Hund26156 ;Hund23344 ;Hund26151 ;Hund23511 ;Hund08896 ;Hund26468 ;Hund26610 ;Hund18395 ;Hund12849 ;Hund23346 ;Hund23351 ;Hund18557
GO:0010604	26	positive regulation of macromolecule metabolic process	Hund23157 ;Hund01596 ;Hund18441 ;Hund02852 ;Hund19248 ;Hund03106 ;Hund04367 ;Hund07287 ;Hund02853 ;Hund04410 ;Hund24119 ;Hund12033 ;Hund00035 ;Hund24599 ;Hund23170 ;Hund27145 ;Hund05439 ;Hund05584 ;Hund21501 ;Hund21503 ;Hund03104 ;Hund19246 ;Hund05438 ;Hund07285 ;Hund27194 ;Hund24596
GO:0031325	26	positive regulation of cellular metabolic process	Hund23157 ;Hund01596 ;Hund18441 ;Hund02852 ;Hund19248 ;Hund03106 ;Hund04367 ;Hund07287 ;Hund02853 ;Hund04410 ;Hund24119 ;Hund12033 ;Hund00035 ;Hund24599 ;Hund23170 ;Hund27145 ;Hund05584 ;Hund21501 ;Hund21503 ;Hund03104 ;Hund19246 ;Hund22046 ;Hund07285 ;Hund27194 ;Hund24596 ;Hund25238
GO:0003729	25	mRNA binding	Hund12489 ;Hund20714 ;Hund15521 ;Hund07354 ;Hund06101 ;Hund17595 ;Hund07119 ;Hund29559 ;Hund12364 ;Hund17596 ;Hund22528 ;Hund31045 ;Hund04201 ;Hund17932 ;Hund24053 ;Hund24085 ;Hund15356 ;Hund09738 ;Hund01119 ;Hund17108 ;Hund28769 ;Hund17107 ;Hund09735 ;Hund28770 ;Hund02253
GO:0051173	24	positive regulation of nitrogen compound metabolic process	Hund23157 ;Hund01596 ;Hund18441 ;Hund02852 ;Hund19248 ;Hund03106 ;Hund04367 ;Hund07287 ;Hund02853 ;Hund04410 ;Hund24119 ;Hund12033 ;Hund00035 ;Hund24599 ;Hund23170 ;Hund27145 ;Hund05584 ;Hund21501 ;Hund21503 ;Hund03104 ;Hund19246 ;Hund07285 ;Hund27194 ;Hund24596
GO:0046914	24	transition metal ion binding	Hund17870 ;Hund15255 ;Hund29997 ;Hund01596 ;Hund24834 ;Hund26646 ;Hund05408 ;Hund06014 ;Hund12235 ;Hund20469 ;Hund24119 ;Hund26644 ;Hund12239 ;Hund05409 ;Hund22334 ;Hund02248 ;Hund08319 ;Hund22332 ;Hund02244 ;Hund01555 ;Hund07474 ;Hund22342 ;Hund03588 ;Hund20471
GO:0010605	24	negative regulation of macromolecule metabolic process	Hund08659 ;Hund03115 ;Hund09859 ;Hund09854 ;Hund23862 ;Hund27781 ;Hund12364 ;Hund27778 ;Hund17611 ;Hund21501 ;Hund18349 ;Hund20425 ;Hund18351 ;Hund31221 ;Hund06632 ;Hund21503 ;Hund13649 ;Hund15356 ;Hund27040 ;Hund23225 ;Hund11961 ;Hund25787 ;Hund13648 ;Hund14163
GO:0034622	23	cellular protein-containing complex assembly	Hund12489 ;Hund13010 ;Hund12415 ;Hund24220 ;Hund14611 ;Hund07119 ;Hund04059 ;Hund07697 ;Hund09832 ;Hund15353 ;Hund01870 ;Hund01871 ;Hund07108 ;Hund11691 ;Hund01916 ;Hund06535 ;Hund14616 ;Hund01917 ;Hund09738 ;Hund09735 ;Hund24225 ;Hund12365 ;Hund20696
GO:0009451	22	RNA modification	Hund01450 ;Hund24180 ;Hund26854 ;Hund17524 ;Hund23024 ;Hund01238 ;Hund01346 ;Hund21894 ;Hund04386 ;Hund06751 ;Hund01870 ;Hund01871 ;Hund06755 ;Hund17523 ;Hund01197 ;Hund21880 ;Hund01235 ;Hund25787 ;Hund17108 ;Hund17107 ;Hund26833 ;Hund14163
GO:0015833	21	peptide transport	Hund22106 ;Hund13018 ;Hund18250 ;Hund12415 ;Hund30218 ;Hund31138 ;Hund18247 ;Hund23013 ;Hund00035 ;Hund08113 ;Hund08115 ;Hund05439 ;Hund30219 ;Hund16636 ;Hund20692 ;Hund07300 ;Hund06535 ;Hund21860 ;Hund05438 ;Hund04400 ;Hund12994
GO:0042886	21	amide transport	Hund22106 ;Hund13018 ;Hund18250 ;Hund12415 ;Hund30218 ;Hund31138 ;Hund18247 ;Hund23013 ;Hund00035 ;Hund08113 ;Hund08115 ;Hund05439 ;Hund30219 ;Hund16636 ;Hund20692 ;Hund07300 ;Hund06535 ;Hund21860 ;Hund05438 ;Hund04400 ;Hund12994
GO:0016462	21	pyrophosphatase activity	Hund00489 ;Hund09859 ;Hund09854 ;Hund00516 ;Hund00476 ;Hund12175 ;Hund30630 ;Hund19247 ;Hund20061 ;Hund06142 ;Hund12502 ;Hund05599 ;Hund06140 ;Hund19249 ;Hund18349 ;Hund17759 ;Hund18351 ;Hund00515 ;Hund05598 ;Hund12655 ;Hund24683
GO:0006412	21	translation	Hund06148 ;Hund06527 ;Hund12489 ;Hund26646 ;Hund07354 ;Hund26644 ;Hund07119 ;Hund29559 ;Hund21807 ;Hund12364 ;Hund07108 ;Hund22528 ;Hund31045 ;Hund17932 ;Hund24053 ;Hund24085 ;Hund15356 ;Hund09738 ;Hund21808 ;Hund09735 ;Hund02253
GO:0043043	21	peptide biosynthetic process	Hund06148 ;Hund06527 ;Hund12489 ;Hund26646 ;Hund07354 ;Hund26644 ;Hund07119 ;Hund29559 ;Hund21807 ;Hund12364 ;Hund07108 ;Hund22528 ;Hund31045 ;Hund17932 ;Hund24053 ;Hund24085 ;Hund15356 ;Hund09738 ;Hund21808 ;Hund09735 ;Hund02253
GO:0009891	20	positive regulation of biosynthetic process	Hund03104 ;Hund05584 ;Hund23157 ;Hund24119 ;Hund01596 ;Hund12033 ;Hund18441 ;Hund27145 ;Hund02852 ;Hund19246 ;Hund19248 ;Hund00035 ;Hund03106 ;Hund07285 ;Hund24599 ;Hund07287 ;Hund23170 ;Hund02853 ;Hund27194 ;Hund24596
GO:0051246	20	regulation of protein metabolic process	Hund05584 ;Hund21501 ;Hund01119 ;Hund06101 ;Hund25787 ;Hund18441 ;Hund04201 ;Hund00535 ;Hund14163 ;Hund24053 ;Hund04367 ;Hund06632 ;Hund21503 ;Hund12364 ;Hund20714 ;Hund04410 ;Hund24085 ;Hund15356 ;Hund00530 ;Hund15521
GO:0032268	20	regulation of cellular protein metabolic process	Hund05584 ;Hund21501 ;Hund01119 ;Hund06101 ;Hund25787 ;Hund18441 ;Hund04201 ;Hund00535 ;Hund14163 ;Hund24053 ;Hund04367 ;Hund06632 ;Hund21503 ;Hund12364 ;Hund20714 ;Hund04410 ;Hund24085 ;Hund15356 ;Hund00530 ;Hund15521
GO:0009117	20	nucleotide metabolic process	Hund18126 ;Hund01450 ;Hund24180 ;Hund08687 ;Hund18744 ;Hund21922 ;Hund30696 ;Hund03588 ;Hund18742 ;Hund01346 ;Hund31514 ;Hund18741 ;Hund18743 ;Hund12655 ;Hund21921 ;Hund18125 ;Hund30725 ;Hund01197 ;Hund08686 ;Hund07474
GO:0048366	19	leaf development	Hund22059 ;Hund00897 ;Hund00896 ;Hund04639 ;Hund18349 ;Hund04641 ;Hund18351 ;Hund03701 ;Hund15199 ;Hund15057 ;Hund23522 ;Hund15202 ;Hund13937 ;Hund22062 ;Hund08486 ;Hund23523 ;Hund13935 ;Hund21582 ;Hund21584
GO:0090305	18	nucleic acid phosphodiester bond hydrolysis	Hund01235 ;Hund03661 ;Hund03659 ;Hund17108 ;Hund20425 ;Hund23225 ;Hund26854 ;Hund13010 ;Hund17107 ;Hund26833 ;Hund23024 ;Hund23862 ;Hund21894 ;Hund01238 ;Hund04386 ;Hund21880 ;Hund27040 ;Hund20696
GO:0046394	18	carboxylic acid biosynthetic process	Hund20435 ;Hund10708 ;Hund30842 ;Hund30884 ;Hund26610 ;Hund06992 ;Hund08687 ;Hund01505 ;Hund05657 ;Hund06991 ;Hund26611 ;Hund05438 ;Hund05656 ;Hund14795 ;Hund05123 ;Hund05125 ;Hund08686 ;Hund05439
GO:0033365	17	protein localization to organelle	Hund30218 ;Hund22106 ;Hund13018 ;Hund30219 ;Hund31138 ;Hund18250 ;Hund16636 ;Hund18247 ;Hund23013 ;Hund00035 ;Hund05438 ;Hund04400 ;Hund08113 ;Hund20692 ;Hund08115 ;Hund05439 ;Hund12994
GO:0022618	17	ribonucleoprotein complex assembly	Hund01917 ;Hund09738 ;Hund12489 ;Hund07119 ;Hund04059 ;Hund09735 ;Hund13010 ;Hund24225 ;Hund12415 ;Hund24220 ;Hund09832 ;Hund01916 ;Hund06535 ;Hund01870 ;Hund01871 ;Hund07108 ;Hund20696
GO:0009259	16	ribonucleotide metabolic process	Hund18126 ;Hund08687 ;Hund18744 ;Hund21922 ;Hund30696 ;Hund03588 ;Hund18742 ;Hund18741 ;Hund31514 ;Hund18743 ;Hund21921 ;Hund12655 ;Hund30725 ;Hund18125 ;Hund08686 ;Hund07474
GO:0048580	15	regulation of post-embryonic development	Hund26760 ;Hund15033 ;Hund18609 ;Hund16820 ;Hund03701 ;Hund09746 ;Hund19004 ;Hund04717 ;Hund15057 ;Hund27194 ;Hund11639 ;Hund18598 ;Hund27145 ;Hund08486 ;Hund22846
GO:0008757	15	S-adenosylmethionine-dependent methyltransferase activity	Hund06755 ;Hund23264 ;Hund26905 ;Hund23268 ;Hund21062 ;Hund06751 ;Hund04748 ;Hund26906 ;Hund11165 ;Hund21063 ;Hund04750 ;Hund01870 ;Hund06985 ;Hund01871 ;Hund06986
GO:0004519	14	endonuclease activity	Hund01235 ;Hund03661 ;Hund03659 ;Hund17108 ;Hund26854 ;Hund17107 ;Hund26833 ;Hund23024 ;Hund23862 ;Hund21894 ;Hund01238 ;Hund04386 ;Hund21880 ;Hund23225
GO:0071407	14	cellular response to organic cyclic compound	Hund18172 ;Hund07819 ;Hund24119 ;Hund30812 ;Hund01596 ;Hund27781 ;Hund30678 ;Hund23862 ;Hund06800 ;Hund07820 ;Hund18173 ;Hund06797 ;Hund27778 ;Hund23225
GO:0006163	14	purine nucleotide metabolic process	Hund18126 ;Hund08687 ;Hund18744 ;Hund21922 ;Hund03588 ;Hund18742 ;Hund18741 ;Hund31514 ;Hund18743 ;Hund21921 ;Hund12655 ;Hund18125 ;Hund08686 ;Hund07474
GO:0042214	14	terpene metabolic process	Hund26469 ;Hund26468 ;Hund08854 ;Hund23341 ;Hund26610 ;Hund23152 ;Hund18395 ;Hund23342 ;Hund23346 ;Hund23344 ;Hund23351 ;Hund26611 ;Hund23164 ;Hund23217
GO:0043565	13	sequence-specific DNA binding	Hund20183 ;Hund03104 ;Hund24119 ;Hund01596 ;Hund09656 ;Hund10212 ;Hund00035 ;Hund03106 ;Hund09655 ;Hund24599 ;Hund10215 ;Hund24596 ;Hund19684
GO:0006281	13	DNA repair	Hund20183 ;Hund11961 ;Hund00489 ;Hund03115 ;Hund03688 ;Hund08659 ;Hund16820 ;Hund21371 ;Hund15248 ;Hund21368 ;Hund22846 ;Hund00476 ;Hund19684
GO:0051172	13	negative regulation of nitrogen compound metabolic process	Hund17611 ;Hund21501 ;Hund25787 ;Hund18349 ;Hund18351 ;Hund31221 ;Hund13648 ;Hund14163 ;Hund06632 ;Hund21503 ;Hund12364 ;Hund13649 ;Hund15356
GO:0031324	13	negative regulation of cellular metabolic process	Hund17611 ;Hund21501 ;Hund25787 ;Hund18349 ;Hund18351 ;Hund31221 ;Hund13648 ;Hund14163 ;Hund06632 ;Hund21503 ;Hund12364 ;Hund13649 ;Hund15356
GO:0009108	13	coenzyme biosynthetic process	Hund10708 ;Hund18361 ;Hund30842 ;Hund30884 ;Hund16203 ;Hund19453 ;Hund27184 ;Hund16202 ;Hund08687 ;Hund14795 ;Hund18125 ;Hund08686 ;Hund18126
GO:0009658	12	chloroplast organization	Hund01917 ;Hund01450 ;Hund03661 ;Hund24180 ;Hund03659 ;Hund31138 ;Hund17523 ;Hund17524 ;Hund16636 ;Hund01346 ;Hund01916 ;Hund01197
GO:0042255	12	ribosome assembly	Hund01917 ;Hund09738 ;Hund13010 ;Hund04059 ;Hund09735 ;Hund24225 ;Hund24220 ;Hund09832 ;Hund01916 ;Hund01870 ;Hund01871 ;Hund20696
GO:0032774	12	RNA biosynthetic process	Hund28085 ;Hund11961 ;Hund03104 ;Hund03115 ;Hund28835 ;Hund27781 ;Hund03106 ;Hund07285 ;Hund07287 ;Hund12364 ;Hund15356 ;Hund27778
GO:0006605	12	protein targeting	Hund30218 ;Hund22106 ;Hund13018 ;Hund30219 ;Hund31138 ;Hund16636 ;Hund23013 ;Hund05438 ;Hund04400 ;Hund12994 ;Hund20692 ;Hund05439
GO:0046246	12	terpene biosynthetic process	Hund26469 ;Hund26468 ;Hund08854 ;Hund23341 ;Hund23152 ;Hund18395 ;Hund23342 ;Hund23346 ;Hund23344 ;Hund23351 ;Hund23164 ;Hund23217
GO:0045338	12	farnesyl diphosphate metabolic process	Hund26469 ;Hund26468 ;Hund08854 ;Hund23341 ;Hund23152 ;Hund18395 ;Hund23342 ;Hund23346 ;Hund23344 ;Hund23351 ;Hund23164 ;Hund23217
GO:0010333	12	terpene synthase activity	Hund26469 ;Hund26468 ;Hund08854 ;Hund23341 ;Hund23152 ;Hund18395 ;Hund23342 ;Hund23346 ;Hund23344 ;Hund23351 ;Hund23164 ;Hund23217
GO:0034248	11	regulation of cellular amide metabolic process	Hund01119 ;Hund06101 ;Hund04201 ;Hund24053 ;Hund24599 ;Hund20714 ;Hund12364 ;Hund24596 ;Hund24085 ;Hund15356 ;Hund15521
GO:0048831	11	regulation of shoot system development	Hund15033 ;Hund18349 ;Hund18351 ;Hund03701 ;Hund09746 ;Hund18609 ;Hund15057 ;Hund27194 ;Hund18598 ;Hund27145 ;Hund08486
GO:0003727	10	single-stranded RNA binding	Hund01917 ;Hund07169 ;Hund28704 ;Hund28707 ;Hund20425 ;Hund17595 ;Hund00191 ;Hund01916 ;Hund17596 ;Hund27040
GO:0003690	10	double-stranded DNA binding	Hund20183 ;Hund24596 ;Hund00489 ;Hund09656 ;Hund21371 ;Hund24599 ;Hund09655 ;Hund21368 ;Hund00476 ;Hund19684
GO:0009642	10	response to light intensity	Hund06014 ;Hund14616 ;Hund14611 ;Hund30842 ;Hund01450 ;Hund30884 ;Hund24180 ;Hund01346 ;Hund24834 ;Hund01197
GO:0006351	10	transcription, DNA-templated	Hund28085 ;Hund11961 ;Hund03104 ;Hund03115 ;Hund28835 ;Hund03106 ;Hund07285 ;Hund07287 ;Hund12364 ;Hund15356
GO:0051603	10	proteolysis involved in cellular protein catabolic process	Hund21501 ;Hund26760 ;Hund21104 ;Hund21150 ;Hund04717 ;Hund21172 ;Hund08113 ;Hund21018 ;Hund21503 ;Hund08115
GO:0044257	10	cellular protein catabolic process	Hund21501 ;Hund26760 ;Hund21104 ;Hund21150 ;Hund04717 ;Hund21172 ;Hund08113 ;Hund21018 ;Hund21503 ;Hund08115
GO:0043632	10	modification-dependent macromolecule catabolic process	Hund21501 ;Hund26760 ;Hund20425 ;Hund21104 ;Hund04717 ;Hund08113 ;Hund21018 ;Hund21503 ;Hund08115 ;Hund27040
GO:0046395	10	carboxylic acid catabolic process	Hund29997 ;Hund05135 ;Hund28769 ;Hund22342 ;Hund22332 ;Hund05657 ;Hund28770 ;Hund05134 ;Hund05656 ;Hund22334
GO:0043067	10	regulation of programmed cell death	Hund25238 ;Hund13538 ;Hund13648 ;Hund24683 ;Hund13551 ;Hund22046 ;Hund13649 ;Hund05386 ;Hund30630 ;Hund05342
GO:0031347	10	regulation of defense response	Hund11440 ;Hund12532 ;Hund30812 ;Hund30955 ;Hund13538 ;Hund30954 ;Hund30678 ;Hund13551 ;Hund05386 ;Hund05342
GO:0050801	10	ion homeostasis	Hund18172 ;Hund06992 ;Hund30630 ;Hund06991 ;Hund05438 ;Hund24599 ;Hund18173 ;Hund24596 ;Hund24683 ;Hund05439
GO:0034220	10	ion transmembrane transport	Hund18172 ;Hund13342 ;Hund06731 ;Hund31514 ;Hund06730 ;Hund12655 ;Hund09393 ;Hund18173 ;Hund24683 ;Hund30630
GO:0006812	10	cation transport	Hund18172 ;Hund13342 ;Hund06731 ;Hund31514 ;Hund06730 ;Hund12655 ;Hund09393 ;Hund18173 ;Hund24683 ;Hund30630
GO:1901293	10	nucleoside phosphate biosynthetic process	Hund08687 ;Hund21922 ;Hund30696 ;Hund31514 ;Hund21921 ;Hund30725 ;Hund12655 ;Hund18125 ;Hund08686 ;Hund18126
GO:0046390	10	ribose phosphate biosynthetic process	Hund08687 ;Hund21922 ;Hund30696 ;Hund31514 ;Hund21921 ;Hund30725 ;Hund12655 ;Hund18125 ;Hund08686 ;Hund18126
GO:0017038	9	protein import	Hund30219 ;Hund31138 ;Hund18250 ;Hund16636 ;Hund18247 ;Hund00035 ;Hund08113 ;Hund08115 ;Hund30218
GO:0015405	9	ATPase-coupled transmembrane transporter activity	Hund00515 ;Hund22106 ;Hund06140 ;Hund06142 ;Hund00516 ;Hund12655 ;Hund12994 ;Hund24683 ;Hund30630
GO:0006913	8	nucleocytoplasmic transport	Hund18250 ;Hund18247 ;Hund12415 ;Hund00035 ;Hund08113 ;Hund08486 ;Hund08115 ;Hund06535
GO:0071446	8	cellular response to salicylic acid stimulus	Hund07819 ;Hund24119 ;Hund30812 ;Hund01596 ;Hund30678 ;Hund06800 ;Hund07820 ;Hund06797
GO:0019843	8	rRNA binding	Hund01917 ;Hund09738 ;Hund07898 ;Hund14612 ;Hund13010 ;Hund09735 ;Hund01916 ;Hund20696
GO:0034284	8	response to monosaccharide	Hund18172 ;Hund30842 ;Hund30884 ;Hund28288 ;Hund14697 ;Hund01937 ;Hund13325 ;Hund18173
GO:0016114	8	terpenoid biosynthetic process	Hund08854 ;Hund26610 ;Hund03223 ;Hund18395 ;Hund18570 ;Hund26611 ;Hund03224 ;Hund18557
GO:0006694	8	steroid biosynthetic process	Hund14656 ;Hund03228 ;Hund17845 ;Hund03227 ;Hund11522 ;Hund14658 ;Hund17844 ;Hund11523
GO:0009123	8	nucleoside monophosphate metabolic process	Hund08687 ;Hund30696 ;Hund03588 ;Hund31514 ;Hund30725 ;Hund12655 ;Hund08686 ;Hund07474
GO:0008171	8	O-methyltransferase activity	Hund23264 ;Hund23268 ;Hund21062 ;Hund04748 ;Hund21063 ;Hund04750 ;Hund06985 ;Hund06986
GO:0042435	8	indole-containing compound biosynthetic process	Hund23264 ;Hund23268 ;Hund21062 ;Hund04748 ;Hund21063 ;Hund04750 ;Hund06985 ;Hund06986
GO:0009809	8	lignin biosynthetic process	Hund23264 ;Hund23268 ;Hund21062 ;Hund04748 ;Hund21063 ;Hund04750 ;Hund06985 ;Hund06986
GO:0051555	8	flavonol biosynthetic process	Hund23264 ;Hund23268 ;Hund21062 ;Hund04748 ;Hund21063 ;Hund04750 ;Hund06985 ;Hund06986
GO:0060548	8	negative regulation of cell death	Hund07898 ;Hund25787 ;Hund14612 ;Hund24683 ;Hund14163 ;Hund05386 ;Hund30630 ;Hund05342
GO:0071396	8	cellular response to lipid	Hund26610 ;Hund23242 ;Hund26611 ;Hund12415 ;Hund15199 ;Hund15202 ;Hund06535 ;Hund23241
GO:0072522	8	purine-containing compound biosynthetic process	Hund08687 ;Hund21922 ;Hund31514 ;Hund21921 ;Hund12655 ;Hund18125 ;Hund08686 ;Hund18126
GO:1901659	7	glycosyl compound biosynthetic process	Hund20435 ;Hund03228 ;Hund03227 ;Hund30696 ;Hund01505 ;Hund30725 ;Hund00491
GO:0042626	7	ATPase-coupled transmembrane transporter activity	Hund00515 ;Hund06140 ;Hund06142 ;Hund00516 ;Hund12655 ;Hund24683 ;Hund30630
GO:0016311	7	dephosphorylation	Hund30218 ;Hund30219 ;Hund22296 ;Hund22135 ;Hund05438 ;Hund24819 ;Hund05439
GO:0016791	7	phosphatase activity	Hund30218 ;Hund30219 ;Hund22296 ;Hund22135 ;Hund05438 ;Hund24819 ;Hund05439
GO:0044212	7	transcription regulatory region DNA binding	Hund09656 ;Hund14566 ;Hund11189 ;Hund24599 ;Hund09655 ;Hund24596 ;Hund19700
GO:0000904	6	cell morphogenesis involved in differentiation	Hund25850 ;Hund06150 ;Hund11691 ;Hund07697 ;Hund00492 ;Hund06151
GO:0010053	6	root epidermal cell differentiation	Hund00515 ;Hund16203 ;Hund16202 ;Hund00516 ;Hund05864 ;Hund11560
GO:0006855	6	drug transmembrane transport	Hund00515 ;Hund17644 ;Hund10915 ;Hund25013 ;Hund00516 ;Hund25012
GO:0031329	6	regulation of cellular catabolic process	Hund00535 ;Hund22046 ;Hund24053 ;Hund00530 ;Hund24085 ;Hund25238
GO:1902531	6	regulation of intracellular signal transduction	Hund24596 ;Hund24599 ;Hund04367 ;Hund04410 ;Hund01870 ;Hund01871
GO:0033043	6	regulation of organelle organization	Hund25435 ;Hund11691 ;Hund07697 ;Hund02852 ;Hund02761 ;Hund02853
GO:0006304	6	DNA modification	Hund11961 ;Hund08659 ;Hund03115 ;Hund27781 ;Hund11165 ;Hund27778
GO:0055088	6	lipid homeostasis	Hund03228 ;Hund03227 ;Hund11522 ;Hund05438 ;Hund11523 ;Hund05439
GO:0009141	6	nucleoside triphosphate metabolic process	Hund08687 ;Hund03588 ;Hund31514 ;Hund12655 ;Hund08686 ;Hund07474
GO:0051347	6	positive regulation of transferase activity	Hund05584 ;Hund21501 ;Hund18441 ;Hund04367 ;Hund21503 ;Hund04410
GO:0043549	6	regulation of kinase activity	Hund05584 ;Hund25787 ;Hund18441 ;Hund14163 ;Hund04367 ;Hund04410
GO:0051174	6	regulation of phosphorus metabolic process	Hund05584 ;Hund25787 ;Hund18441 ;Hund14163 ;Hund04367 ;Hund04410
GO:0072596	6	establishment of protein localization to chloroplast	Hund13018 ;Hund31138 ;Hund16636 ;Hund23013 ;Hund20692 ;Hund04400
GO:0006073	6	cellular glucan metabolic process	Hund22000 ;Hund04550 ;Hund22005 ;Hund28288 ;Hund13325 ;Hund04547
GO:0044042	6	glucan metabolic process	Hund22000 ;Hund04550 ;Hund22005 ;Hund28288 ;Hund13325 ;Hund04547
GO:0010498	6	proteasomal protein catabolic process	Hund21501 ;Hund26760 ;Hund21104 ;Hund04717 ;Hund21503 ;Hund21018
GO:2000280	6	regulation of root development	Hund26760 ;Hund15033 ;Hund13972 ;Hund09746 ;Hund04717 ;Hund13971
GO:0048527	6	lateral root development	Hund26760 ;Hund30955 ;Hund30954 ;Hund04717 ;Hund05864 ;Hund11560
GO:0010101	6	post-embryonic root morphogenesis	Hund26760 ;Hund30955 ;Hund30954 ;Hund04717 ;Hund05864 ;Hund11560
GO:0006635	6	fatty acid beta-oxidation	Hund05135 ;Hund28769 ;Hund05657 ;Hund28770 ;Hund05134 ;Hund05656
GO:0009062	6	fatty acid catabolic process	Hund05135 ;Hund28769 ;Hund05657 ;Hund28770 ;Hund05134 ;Hund05656
GO:0010043	6	response to zinc ion	Hund30842 ;Hund30884 ;Hund26644 ;Hund26646 ;Hund05409 ;Hund05408
GO:0030003	6	cellular cation homeostasis	Hund18172 ;Hund05438 ;Hund24599 ;Hund18173 ;Hund24596 ;Hund05439
GO:0030554	6	adenyl nucleotide binding	Hund16864 ;Hund06014 ;Hund12235 ;Hund27013 ;Hund24834 ;Hund12239
GO:0032559	6	adenyl ribonucleotide binding	Hund16864 ;Hund06014 ;Hund12235 ;Hund27013 ;Hund24834 ;Hund12239
GO:0097306	6	cellular response to alcohol	Hund23242 ;Hund12415 ;Hund15199 ;Hund15202 ;Hund06535 ;Hund23241
GO:0071215	6	cellular response to abscisic acid stimulus	Hund23242 ;Hund12415 ;Hund15199 ;Hund15202 ;Hund06535 ;Hund23241
GO:0046873	6	metal ion transmembrane transporter activity	Hund18172 ;Hund06731 ;Hund06730 ;Hund18173 ;Hund24683 ;Hund30630
GO:0009816	6	defense response to bacterium, incompatible interaction	Hund07819 ;Hund30812 ;Hund30678 ;Hund07820 ;Hund06800 ;Hund06797
GO:0009069	6	serine family amino acid metabolic process	Hund29997 ;Hund06992 ;Hund22342 ;Hund22332 ;Hund06991 ;Hund22334
GO:0006534	6	cysteine metabolic process	Hund29997 ;Hund06992 ;Hund22342 ;Hund22332 ;Hund06991 ;Hund22334
GO:0016570	6	histone modification	Hund07280 ;Hund16820 ;Hund07702 ;Hund07707 ;Hund22846 ;Hund07275
GO:0072525	6	pyridine-containing compound biosynthetic process	Hund16203 ;Hund19453 ;Hund16202 ;Hund08687 ;Hund27184 ;Hund08686
GO:0006820	6	anion transport	Hund22059 ;Hund13342 ;Hund20061 ;Hund09393 ;Hund22062 ;Hund12502
GO:0003697	6	single-stranded DNA binding	Hund17611 ;Hund19004 ;Hund31221 ;Hund21371 ;Hund11639 ;Hund21368
GO:0009890	6	negative regulation of biosynthetic process	Hund21501 ;Hund18349 ;Hund18351 ;Hund21503 ;Hund12364 ;Hund15356
GO:0042364	6	water-soluble vitamin biosynthetic process	Hund30842 ;Hund30884 ;Hund16203 ;Hund19453 ;Hund16202 ;Hund27184
GO:0033865	6	nucleoside bisphosphate metabolic process	Hund18744 ;Hund18742 ;Hund18741 ;Hund18743 ;Hund18125 ;Hund18126
GO:0034032	6	purine nucleoside bisphosphate metabolic process	Hund18744 ;Hund18742 ;Hund18741 ;Hund18743 ;Hund18125 ;Hund18126
GO:0006606	5	protein import into nucleus	Hund18250 ;Hund18247 ;Hund00035 ;Hund08113 ;Hund08115
GO:0048581	5	negative regulation of post-embryonic development	Hund26760 ;Hund04717 ;Hund27194 ;Hund27145 ;Hund08486
GO:0015931	5	nucleobase-containing compound transport	Hund12415 ;Hund08113 ;Hund08486 ;Hund08115 ;Hund06535
GO:0006405	5	RNA export from nucleus	Hund12415 ;Hund08113 ;Hund08486 ;Hund08115 ;Hund06535
GO:0005509	5	calcium ion binding	Hund18172 ;Hund18173 ;Hund07242 ;Hund00944 ;Hund24390
GO:0010647	5	positive regulation of cell communication	Hund18172 ;Hund05657 ;Hund04367 ;Hund05656 ;Hund04410
GO:0015077	5	monovalent inorganic cation transmembrane transporter activity	Hund18172 ;Hund06731 ;Hund18173 ;Hund06730 ;Hund12655
GO:0009226	5	nucleotide-sugar biosynthetic process	Hund30842 ;Hund15853 ;Hund30884 ;Hund15900 ;Hund09339
GO:0009101	4	glycoprotein biosynthetic process	Hund30842 ;Hund00176 ;Hund30884 ;Hund00184
GO:0071482	4	cellular response to light stimulus	Hund28288 ;Hund13325 ;Hund00191 ;Hund07169
GO:0000002	4	mitochondrial genome maintenance	Hund17611 ;Hund00476 ;Hund31221 ;Hund00489
GO:0060918	4	auxin transport	Hund00515 ;Hund00516 ;Hund05864 ;Hund11560
GO:0048765	4	root hair cell differentiation	Hund00515 ;Hund00516 ;Hund05864 ;Hund11560
GO:0004611	4	phosphoenolpyruvate carboxykinase activity	Hund00897 ;Hund23522 ;Hund00896 ;Hund23523
GO:0072387	4	flavin adenine dinucleotide metabolic process	Hund01197 ;Hund01346 ;Hund01450 ;Hund24180
GO:0004159	4	dihydrouracil dehydrogenase (NAD+) activity	Hund01197 ;Hund01346 ;Hund01450 ;Hund24180
GO:0008703	4	5-amino-6-(5-phosphoribosylamino)uracil reductase activity	Hund01197 ;Hund01346 ;Hund01450 ;Hund24180
GO:1901607	4	alpha-amino acid biosynthetic process	Hund20435 ;Hund06992 ;Hund06991 ;Hund01505
GO:0051596	4	methylglyoxal catabolic process	Hund08319 ;Hund01555 ;Hund17870 ;Hund15255
GO:0061727	4	methylglyoxal catabolic process to lactate	Hund08319 ;Hund01555 ;Hund17870 ;Hund15255
GO:0007346	4	regulation of mitotic cell cycle	Hund04367 ;Hund25435 ;Hund02761 ;Hund04410
GO:0045786	4	negative regulation of cell cycle	Hund21501 ;Hund25435 ;Hund02761 ;Hund21503
GO:0010564	4	regulation of cell cycle process	Hund21501 ;Hund25435 ;Hund02761 ;Hund21503
GO:0051129	4	negative regulation of cellular component organization	Hund02853 ;Hund25435 ;Hund02761 ;Hund02852
GO:0042299	4	lupeol synthase activity	Hund03223 ;Hund18557 ;Hund18570 ;Hund03224
GO:0019745	4	pentacyclic triterpenoid biosynthetic process	Hund03223 ;Hund18557 ;Hund18570 ;Hund03224
GO:0016129	4	phytosteroid biosynthetic process	Hund11523 ;Hund03228 ;Hund03227 ;Hund11522
GO:0009060	4	aerobic respiration	Hund26126 ;Hund31231 ;Hund07474 ;Hund03588
GO:0071103	4	DNA conformation change	Hund13648 ;Hund03701 ;Hund15057 ;Hund13649
GO:0045787	4	positive regulation of cell cycle	Hund18441 ;Hund05584 ;Hund03701 ;Hund15057
GO:0006779	4	porphyrin-containing compound biosynthetic process	Hund05210 ;Hund04415 ;Hund03875 ;Hund05233
GO:0033014	4	tetrapyrrole biosynthetic process	Hund05210 ;Hund04415 ;Hund03875 ;Hund05233
GO:0009967	4	positive regulation of signal transduction	Hund04410 ;Hund04367 ;Hund05656 ;Hund05657
GO:0140053	4	mitochondrial gene expression	Hund04386 ;Hund23024 ;Hund21880 ;Hund21894
GO:0033692	4	cellular polysaccharide biosynthetic process	Hund28288 ;Hund04550 ;Hund13325 ;Hund04547
GO:0000271	4	polysaccharide biosynthetic process	Hund28288 ;Hund04550 ;Hund13325 ;Hund04547
GO:0008374	4	O-acyltransferase activity	Hund04641 ;Hund12848 ;Hund12849 ;Hund04639
GO:0016407	4	acetyltransferase activity	Hund04641 ;Hund16820 ;Hund22846 ;Hund04639
GO:0071365	4	cellular response to auxin stimulus	Hund04717 ;Hund20045 ;Hund26760 ;Hund12501
GO:0015994	4	chlorophyll metabolic process	Hund05210 ;Hund13551 ;Hund05233 ;Hund13538
GO:0010363	4	regulation of plant-type hypersensitive response	Hund13538 ;Hund13551 ;Hund05386 ;Hund05342
GO:0031348	4	negative regulation of defense response	Hund30955 ;Hund05386 ;Hund05342 ;Hund30954
GO:0006633	4	fatty acid biosynthetic process	Hund10708 ;Hund05438 ;Hund05439 ;Hund14795
GO:0000287	4	magnesium ion binding	Hund20425 ;Hund05438 ;Hund27040 ;Hund05439
GO:0022836	4	gated channel activity	Hund22059 ;Hund06730 ;Hund22062 ;Hund06731
GO:0031625	4	ubiquitin protein ligase binding	Hund07820 ;Hund06797 ;Hund07819 ;Hund06800
GO:0000280	4	nuclear division	Hund20425 ;Hund07659 ;Hund08759 ;Hund27040
GO:0071395	4	cellular response to jasmonic acid stimulus	Hund26151 ;Hund26156 ;Hund08889 ;Hund08896
GO:0036209	4	9beta-pimara-7,15-diene oxidase activity	Hund26151 ;Hund26156 ;Hund08889 ;Hund08896
GO:0008238	4	exopeptidase activity	Hund15033 ;Hund09066 ;Hund09746 ;Hund09067
GO:0000272	4	polysaccharide catabolic process	Hund22000 ;Hund09332 ;Hund22005 ;Hund11280
GO:0015711	4	organic anion transport	Hund13342 ;Hund12502 ;Hund09393 ;Hund20061
GO:0015297	4	antiporter activity	Hund18172 ;Hund13342 ;Hund18173 ;Hund09393
GO:0009639	4	response to red or far red light	Hund15033 ;Hund12364 ;Hund09746 ;Hund15356
GO:0080022	4	primary root development	Hund11440 ;Hund15202 ;Hund12532 ;Hund15199
GO:0065002	4	intracellular protein transmembrane transport	Hund22106 ;Hund31138 ;Hund16636 ;Hund12994
GO:0072657	4	protein localization to membrane	Hund22106 ;Hund30218 ;Hund30219 ;Hund12994
GO:0071806	4	protein transmembrane transport	Hund22106 ;Hund31138 ;Hund16636 ;Hund12994
GO:0006109	4	regulation of carbohydrate metabolic process	Hund28288 ;Hund13325 ;Hund30218 ;Hund30219
GO:0016126	4	sterol biosynthetic process	Hund14656 ;Hund14658 ;Hund17844 ;Hund17845
GO:0042819	4	vitamin B6 biosynthetic process	Hund27184 ;Hund16202 ;Hund16203 ;Hund19453
GO:0042823	4	pyridoxal phosphate biosynthetic process	Hund27184 ;Hund16202 ;Hund16203 ;Hund19453
GO:0051052	4	regulation of DNA metabolic process	Hund17611 ;Hund31221 ;Hund21501 ;Hund21503
GO:0034614	4	cellular response to reactive oxygen species	Hund18172 ;Hund22059 ;Hund18173 ;Hund22062
GO:0010345	4	suberin biosynthetic process	Hund18741 ;Hund18743 ;Hund18744 ;Hund18742
GO:0035336	4	long-chain fatty-acyl-CoA metabolic process	Hund18741 ;Hund18743 ;Hund18744 ;Hund18742
GO:0080019	4	fatty-acyl-CoA reductase (alcohol-forming) activity	Hund18741 ;Hund18743 ;Hund18744 ;Hund18742
GO:0010025	4	wax biosynthetic process	Hund18741 ;Hund18743 ;Hund18744 ;Hund18742
GO:0000098	4	sulfur amino acid catabolic process	Hund22342 ;Hund22332 ;Hund22334 ;Hund29997
GO:0046416	4	D-amino acid metabolic process	Hund22342 ;Hund22332 ;Hund22334 ;Hund29997
GO:1901606	4	alpha-amino acid catabolic process	Hund22342 ;Hund22332 ;Hund22334 ;Hund29997
GO:0016246	4	RNA interference	Hund27781 ;Hund23862 ;Hund27778 ;Hund23225
GO:0071359	4	cellular response to dsRNA	Hund27781 ;Hund23862 ;Hund27778 ;Hund23225
GO:0003899	4	DNA-directed 5'-3' RNA polymerase activity	Hund27781 ;Hund28835 ;Hund27778 ;Hund28085
GO:0019761	3	glucosinolate biosynthetic process	Hund20435 ;Hund00491 ;Hund01505
GO:0016144	3	S-glycoside biosynthetic process	Hund20435 ;Hund00491 ;Hund01505
GO:0090087	3	regulation of peptide transport	Hund00530 ;Hund08486 ;Hund00535
GO:0070201	3	regulation of establishment of protein localization	Hund00530 ;Hund08486 ;Hund00535
GO:0009910	3	negative regulation of flower development	Hund08486 ;Hund27194 ;Hund27145
GO:0008284	3	positive regulation of cell population proliferation	Hund01870 ;Hund01871 ;Hund07108
GO:0071368	3	cellular response to cytokinin stimulus	Hund03381 ;Hund05516 ;Hund24819
GO:0002188	3	translation reinitiation	Hund12489 ;Hund07119 ;Hund07108
GO:0051345	3	positive regulation of hydrolase activity	Hund24955 ;Hund24940 ;Hund07687
GO:0043462	3	regulation of ATPase activity	Hund24955 ;Hund24940 ;Hund07687
GO:0006310	3	DNA recombination	Hund30746 ;Hund14382 ;Hund08659
GO:0006733	3	oxidoreduction coenzyme metabolic process	Hund18361 ;Hund08686 ;Hund08687
GO:0019673	3	GDP-mannose metabolic process	Hund30842 ;Hund09339 ;Hund30884
GO:0046688	3	response to copper ion	Hund09656 ;Hund09655 ;Hund12655
GO:0010089	3	xylem development	Hund12033 ;Hund19248 ;Hund19246
GO:0010088	3	phloem development	Hund12033 ;Hund19248 ;Hund19246
GO:0019829	3	ATPase-coupled cation transmembrane transporter activity	Hund30630 ;Hund24683 ;Hund12655
GO:0042625	3	ATPase-coupled ion transmembrane transporter activity	Hund30630 ;Hund24683 ;Hund12655
GO:0099131	3	ion transmembrane transport	Hund30630 ;Hund24683 ;Hund12655
GO:0006487	2	protein N-linked glycosylation	Hund00176 ;Hund00184
GO:0003865	2	3-oxo-5-alpha-steroid 4-dehydrogenase activity	Hund00176 ;Hund00184
GO:0008465	2	glycerate dehydrogenase activity	Hund00191 ;Hund07169
GO:0016618	2	hydroxypyruvate reductase activity	Hund00191 ;Hund07169
GO:0030267	2	glyoxylate reductase (NADP) activity	Hund00191 ;Hund07169
GO:0000217	2	DNA secondary structure binding	Hund00476 ;Hund00489
GO:0032042	2	mitochondrial DNA metabolic process	Hund00476 ;Hund00489
GO:0043570	2	maintenance of DNA repeat elements	Hund00476 ;Hund00489
GO:0003684	2	damaged DNA binding	Hund00476 ;Hund00489
GO:0030307	2	positive regulation of cell growth	Hund25850 ;Hund00492
GO:0004623	2	phospholipase A2 activity	Hund25850 ;Hund00492
GO:0004620	2	phospholipase activity	Hund25850 ;Hund00492
GO:0010928	2	regulation of auxin mediated signaling pathway	Hund00515 ;Hund00516
GO:0051224	2	negative regulation of protein transport	Hund00530 ;Hund00535
GO:0051046	2	regulation of secretion	Hund00530 ;Hund00535
GO:0042176	2	regulation of protein catabolic process	Hund00530 ;Hund00535
GO:1901184	2	regulation of ERBB signaling pathway	Hund00530 ;Hund00535
GO:0051048	2	negative regulation of secretion	Hund00530 ;Hund00535
GO:1903531	2	negative regulation of secretion by cell	Hund00530 ;Hund00535
GO:0050708	2	regulation of protein secretion	Hund00530 ;Hund00535
GO:0016174	2	NAD(P)H oxidase activity	Hund07242 ;Hund00944
GO:0006551	2	leucine metabolic process	Hund20435 ;Hund01505
GO:0009082	2	branched-chain amino acid biosynthetic process	Hund20435 ;Hund01505
GO:0010177	2	2-(2'-methylthio)ethylmalate synthase activity	Hund20435 ;Hund01505
GO:0003852	2	2-isopropylmalate synthase activity	Hund20435 ;Hund01505
GO:0008169	2	C-methyltransferase activity	Hund01870 ;Hund01871
GO:0016434	2	rRNA (cytosine) methyltransferase activity	Hund01870 ;Hund01871
GO:0031167	2	rRNA methylation	Hund01870 ;Hund01871
GO:0000086	2	G2/M transition of mitotic cell cycle	Hund14697 ;Hund01937
GO:0000741	2	karyogamy	Hund02009 ;Hund02008
GO:0030060	2	L-malate dehydrogenase activity	Hund02248 ;Hund02244
GO:0051985	2	negative regulation of chromosome segregation	Hund25435 ;Hund02761
GO:0007094	2	mitotic spindle assembly checkpoint	Hund25435 ;Hund02761
GO:0033045	2	regulation of sister chromatid segregation	Hund25435 ;Hund02761
GO:1905818	2	regulation of chromosome separation	Hund25435 ;Hund02761
GO:0060969	2	negative regulation of gene silencing	Hund02853 ;Hund02852
GO:0031935	2	regulation of chromatin silencing	Hund02853 ;Hund02852
GO:0016137	2	glycoside metabolic process	Hund03228 ;Hund03227
GO:0019901	2	protein kinase binding	Hund03381 ;Hund05516
GO:0070566	2	adenylyltransferase activity	Hund03517 ;Hund03514
GO:0042773	2	ATP synthesis coupled electron transport	Hund07474 ;Hund03588
GO:0006121	2	mitochondrial electron transport, succinate to ubiquinone	Hund07474 ;Hund03588
GO:2000653	2	regulation of genetic imprinting	Hund03701 ;Hund15057
GO:0031507	2	heterochromatin assembly	Hund03701 ;Hund15057
GO:0006349	2	regulation of gene expression by genetic imprinting	Hund03701 ;Hund15057
GO:0019354	2	siroheme biosynthetic process	Hund04415 ;Hund03875
GO:0004709	2	MAP kinase kinase kinase activity	Hund04410 ;Hund04367
GO:0030941	2	chloroplast targeting sequence binding	Hund23013 ;Hund04400
GO:0046527	2	glucosyltransferase activity	Hund04550 ;Hund04547
GO:0051781	2	positive regulation of cell division	Hund04717 ;Hund26760
GO:0080023	2	3R-hydroxyacyl-CoA dehydratase activity	Hund05135 ;Hund05134
GO:0050777	2	negative regulation of immune response	Hund05386 ;Hund05342
GO:0010027	2	thylakoid membrane organization	Hund05386 ;Hund05342
GO:0002832	2	negative regulation of response to biotic stimulus	Hund05386 ;Hund05342
GO:0032102	2	negative regulation of response to external stimulus	Hund05386 ;Hund05342
GO:0045824	2	negative regulation of innate immune response	Hund05386 ;Hund05342
GO:1900425	2	negative regulation of defense response to bacterium	Hund05386 ;Hund05342
GO:1902477	2	regulation of defense response to bacterium, incompatible interaction	Hund05386 ;Hund05342
GO:0009817	2	defense response to fungus, incompatible interaction	Hund05409 ;Hund05408
GO:0001676	2	long-chain fatty acid metabolic process	Hund05438 ;Hund05439
GO:0050880	2	regulation of blood vessel diameter	Hund05438 ;Hund05439
GO:0004301	2	epoxide hydrolase activity	Hund05438 ;Hund05439
GO:0046839	2	phospholipid dephosphorylation	Hund05438 ;Hund05439
GO:0019216	2	regulation of lipid metabolic process	Hund05438 ;Hund05439
GO:0090181	2	regulation of cholesterol metabolic process	Hund05438 ;Hund05439
GO:0097746	2	regulation of blood vessel diameter	Hund05438 ;Hund05439
GO:0006625	2	protein targeting to peroxisome	Hund05438 ;Hund05439
GO:0046272	2	stilbene catabolic process	Hund05438 ;Hund05439
GO:0072662	2	protein localization to peroxisome	Hund05438 ;Hund05439
GO:0019369	2	arachidonic acid metabolic process	Hund05438 ;Hund05439
GO:0072663	2	establishment of protein localization to peroxisome	Hund05438 ;Hund05439
GO:0033559	2	unsaturated fatty acid metabolic process	Hund05438 ;Hund05439
GO:0035296	2	regulation of tube diameter	Hund05438 ;Hund05439
GO:1904029	2	regulation of cyclin-dependent protein kinase activity	Hund05584 ;Hund18441
GO:0016538	2	cyclin-dependent protein serine/threonine kinase regulator activity	Hund05584 ;Hund18441
GO:0019001	2	guanyl nucleotide binding	Hund05598 ;Hund05599
GO:0005525	2	GTP binding	Hund05598 ;Hund05599
GO:0032550	2	purine ribonucleoside binding	Hund05598 ;Hund05599
GO:0032561	2	guanyl ribonucleotide binding	Hund05598 ;Hund05599
GO:0048193	2	Golgi vesicle transport	Hund05598 ;Hund05599
GO:0034338	2	short-chain carboxylesterase activity	Hund05626 ;Hund05639
GO:0010111	2	glyoxysome organization	Hund05656 ;Hund05657
GO:0009787	2	regulation of abscisic acid-activated signaling pathway	Hund05656 ;Hund05657
GO:1905959	2	positive regulation of cellular response to alcohol	Hund05656 ;Hund05657
GO:1901421	2	positive regulation of response to alcohol	Hund05656 ;Hund05657
GO:0016408	2	C-acyltransferase activity	Hund05656 ;Hund05657
GO:0001738	2	morphogenesis of a polarized epithelium	Hund05864 ;Hund11560
GO:0006897	2	endocytosis	Hund05864 ;Hund11560
GO:0071985	2	multivesicular body sorting pathway	Hund05864 ;Hund11560
GO:0048209	2	regulation of vesicle targeting, to, from or within Golgi	Hund05864 ;Hund11560
GO:0032509	2	endosome transport via multivesicular body sorting pathway	Hund05864 ;Hund11560
GO:0006995	2	cellular response to nitrogen starvation	Hund06014 ;Hund24834
GO:0043562	2	cellular response to nitrogen levels	Hund06014 ;Hund24834
GO:0004353	2	glutamate dehydrogenase [NAD(P)+] activity	Hund06014 ;Hund24834
GO:0010143	2	cutin biosynthetic process	Hund06151 ;Hund06150
GO:0006611	2	protein export from nucleus	Hund06535 ;Hund12415
GO:0071426	2	ribonucleoprotein complex export from nucleus	Hund06535 ;Hund12415
GO:0005261	2	cation channel activity	Hund06730 ;Hund06731
GO:0022843	2	voltage-gated cation channel activity	Hund06730 ;Hund06731
GO:0080009	2	mRNA methylation	Hund06755 ;Hund06751
GO:0036265	2	RNA (guanine-N7)-methylation	Hund06755 ;Hund06751
GO:0008170	2	N-methyltransferase activity	Hund06755 ;Hund06751
GO:0004482	2	mRNA (guanine-N7-)-methyltransferase activity	Hund06755 ;Hund06751
GO:0000097	2	sulfur amino acid biosynthetic process	Hund06992 ;Hund06991
GO:0035184	2	histone threonine kinase activity	Hund07280 ;Hund07275
GO:0034724	2	DNA replication-independent nucleosome organization	Hund07285 ;Hund07287
GO:0002790	2	peptide secretion	Hund21860 ;Hund07300
GO:0016165	2	linoleate 13S-lipoxygenase activity	Hund07691 ;Hund07550
GO:0019372	2	lipoxygenase pathway	Hund07691 ;Hund07550
GO:0051310	2	metaphase plate congression	Hund07659 ;Hund08759
GO:0014909	2	smooth muscle cell migration	Hund11691 ;Hund07697
GO:0045010	2	actin nucleation	Hund11691 ;Hund07697
GO:0032956	2	regulation of actin cytoskeleton organization	Hund11691 ;Hund07697
GO:0097581	2	lamellipodium organization	Hund11691 ;Hund07697
GO:0031334	2	positive regulation of protein complex assembly	Hund11691 ;Hund07697
GO:0008154	2	actin polymerization or depolymerization	Hund11691 ;Hund07697
GO:0008064	2	regulation of actin polymerization or depolymerization	Hund11691 ;Hund07697
GO:0051130	2	positive regulation of cellular component organization	Hund11691 ;Hund07697
GO:1902903	2	regulation of supramolecular fiber organization	Hund11691 ;Hund07697
GO:0032271	2	regulation of protein polymerization	Hund11691 ;Hund07697
GO:0051639	2	actin filament network formation	Hund11691 ;Hund07697
GO:0098732	2	macromolecule deacylation	Hund07707 ;Hund07702
GO:0000082	2	G1/S transition of mitotic cell cycle	Hund08115 ;Hund08113
GO:0031267	2	small GTPase binding	Hund08115 ;Hund08113
GO:0004743	2	pyruvate kinase activity	Hund08686 ;Hund08687
GO:0019362	2	pyridine nucleotide metabolic process	Hund08686 ;Hund08687
GO:0009132	2	nucleoside diphosphate metabolic process	Hund08686 ;Hund08687
GO:1901292	2	nucleoside phosphate catabolic process	Hund08686 ;Hund08687
GO:0009395	2	phospholipid catabolic process	Hund18395 ;Hund08854
GO:0008300	2	isoprenoid catabolic process	Hund18395 ;Hund08854
GO:0061630	2	ubiquitin protein ligase activity	Hund25880 ;Hund08888
GO:0006751	2	glutathione catabolic process	Hund09066 ;Hund09067
GO:0009064	2	glutamine family amino acid metabolic process	Hund09066 ;Hund09067
GO:0042219	2	cellular modified amino acid catabolic process	Hund09066 ;Hund09067
GO:0034612	2	response to tumor necrosis factor	Hund09066 ;Hund09067
GO:0031179	2	peptide modification	Hund09066 ;Hund09067
GO:0016485	2	protein processing	Hund09066 ;Hund09067
GO:0010383	2	cell wall polysaccharide metabolic process	Hund09332 ;Hund11280
GO:0046556	2	alpha-L-arabinofuranosidase activity	Hund09332 ;Hund11280
GO:0016998	2	cell wall macromolecule catabolic process	Hund09332 ;Hund11280
GO:0097599	2	xylanase activity	Hund09332 ;Hund11280
GO:1903825	2	organic acid transmembrane transport	Hund13342 ;Hund09393
GO:0008514	2	organic anion transmembrane transporter activity	Hund13342 ;Hund09393
GO:0015849	2	organic acid transport	Hund13342 ;Hund09393
GO:0008028	2	monocarboxylic acid transmembrane transporter activity	Hund13342 ;Hund09393
GO:0071248	2	cellular response to metal ion	Hund09656 ;Hund09655
GO:0010080	2	regulation of floral meristem growth	Hund15033 ;Hund09746
GO:0010305	2	leaf vascular tissue pattern formation	Hund15033 ;Hund09746
GO:2000034	2	regulation of seed maturation	Hund15033 ;Hund09746
GO:0010075	2	regulation of meristem growth	Hund15033 ;Hund09746
GO:0008237	2	metallopeptidase activity	Hund15033 ;Hund09746
GO:0009107	2	lipoate biosynthetic process	Hund10708 ;Hund14795
GO:0016992	2	lipoate synthase activity	Hund10708 ;Hund14795
GO:0009249	2	protein lipoylation	Hund10708 ;Hund14795
GO:0046739	2	transport of virus in multicellular host	Hund11440 ;Hund12532
GO:0046740	2	transport of virus in host, cell to cell	Hund11440 ;Hund12532
GO:1901001	2	negative regulation of response to salt stress	Hund19004 ;Hund11639
GO:2000070	2	regulation of response to water deprivation	Hund19004 ;Hund11639
GO:0047484	2	regulation of response to osmotic stress	Hund19004 ;Hund11639
GO:0080148	2	negative regulation of response to water deprivation	Hund19004 ;Hund11639
GO:0004148	2	dihydrolipoyl dehydrogenase activity	Hund12235 ;Hund12239
GO:0015748	2	organophosphate ester transport	Hund12502 ;Hund20061
GO:0045332	2	phospholipid translocation	Hund12502 ;Hund20061
GO:0006869	2	lipid transport	Hund12502 ;Hund20061
GO:0006639	2	acylglycerol metabolic process	Hund12848 ;Hund12849
GO:0046463	2	acylglycerol biosynthetic process	Hund12848 ;Hund12849
GO:0072599	2	establishment of protein localization to endoplasmic reticulum	Hund22106 ;Hund12994
GO:0006612	2	protein targeting to membrane	Hund22106 ;Hund12994
GO:0042547	2	cell wall modification involved in multidimensional cell growth	Hund28288 ;Hund13325
GO:0071668	2	plant-type cell wall assembly	Hund28288 ;Hund13325
GO:0032881	2	regulation of polysaccharide metabolic process	Hund28288 ;Hund13325
GO:0010675	2	regulation of cellular carbohydrate metabolic process	Hund28288 ;Hund13325
GO:0043255	2	regulation of carbohydrate biosynthetic process	Hund28288 ;Hund13325
GO:0009827	2	plant-type cell wall modification	Hund28288 ;Hund13325
GO:0010215	2	cellulose microfibril organization	Hund28288 ;Hund13325
GO:0010981	2	regulation of cell wall macromolecule metabolic process	Hund28288 ;Hund13325
GO:0009663	2	plasmodesma organization	Hund28288 ;Hund13325
GO:0033015	2	tetrapyrrole catabolic process	Hund13551 ;Hund13538
GO:0051743	2	red chlorophyll catabolite reductase activity	Hund13551 ;Hund13538
GO:0006787	2	porphyrin-containing compound catabolic process	Hund13551 ;Hund13538
GO:0004675	2	transmembrane receptor protein serine/threonine kinase activity	Hund13616 ;Hund13617
GO:0007178	2	transmembrane receptor protein serine/threonine kinase signaling pathway	Hund13616 ;Hund13617
GO:0045637	2	regulation of myeloid cell differentiation	Hund13648 ;Hund13649
GO:1902105	2	regulation of leukocyte differentiation	Hund13648 ;Hund13649
GO:0030262	2	apoptotic nuclear changes	Hund13648 ;Hund13649
GO:0030218	2	erythrocyte differentiation	Hund13648 ;Hund13649
GO:0045597	2	positive regulation of cell differentiation	Hund13648 ;Hund13649
GO:1903708	2	positive regulation of hemopoiesis	Hund13648 ;Hund13649
GO:0010942	2	positive regulation of cell death	Hund13648 ;Hund13649
GO:0030097	2	hemopoiesis	Hund13648 ;Hund13649
GO:0060776	2	simple leaf morphogenesis	Hund13935 ;Hund13937
GO:0004860	2	protein kinase inhibitor activity	Hund14163 ;Hund25787
GO:0003725	2	double-stranded RNA binding	Hund14163 ;Hund25787
GO:0051348	2	negative regulation of transferase activity	Hund14163 ;Hund25787
GO:2001022	2	positive regulation of response to DNA damage stimulus	Hund30746 ;Hund14382
GO:2001020	2	regulation of response to DNA damage stimulus	Hund30746 ;Hund14382
GO:0010209	2	vacuolar sorting signal binding	Hund30746 ;Hund14382
GO:0000254	2	C-4 methylsterol oxidase activity	Hund14656 ;Hund14658
GO:0071322	2	cellular response to carbohydrate stimulus	Hund15199 ;Hund15202
GO:0015925	2	galactosidase activity	Hund15311 ;Hund18112
GO:0070569	2	uridylyltransferase activity	Hund15853 ;Hund15900
GO:0046506	2	sulfolipid biosynthetic process	Hund15853 ;Hund15900
GO:0030599	2	pectinesterase activity	Hund16015 ;Hund16020
GO:0008615	2	pyridoxine biosynthetic process	Hund16202 ;Hund16203
GO:0042538	2	hyperosmotic salinity response	Hund16202 ;Hund16203
GO:0008478	2	pyridoxal kinase activity	Hund16202 ;Hund16203
GO:0016410	2	N-acyltransferase activity	Hund22846 ;Hund16820
GO:0009411	2	response to UV	Hund22846 ;Hund16820
GO:0050515	2	4-(cytidine 5'-diphospho)-2-C-methyl-D-erythritol kinase activity	Hund25392 ;Hund17544
GO:0004140	2	dephospho-CoA kinase activity	Hund18126 ;Hund18125
GO:0015936	2	coenzyme A metabolic process	Hund18126 ;Hund18125
GO:0099516	2	antiporter activity	Hund18172 ;Hund18173
GO:0098739	2	import across plasma membrane	Hund18172 ;Hund18173
GO:1903522	2	regulation of blood circulation	Hund18172 ;Hund18173
GO:0043269	2	regulation of ion transport	Hund18172 ;Hund18173
GO:0034762	2	regulation of transmembrane transport	Hund18172 ;Hund18173
GO:0019722	2	calcium-mediated signaling	Hund18172 ;Hund18173
GO:0010880	2	regulation of release of sequestered calcium ion into cytosol by sarcoplasmic reticulum	Hund18172 ;Hund18173
GO:2000147	2	positive regulation of cell motility	Hund18172 ;Hund18173
GO:0015298	2	solute:cation antiporter activity	Hund18172 ;Hund18173
GO:0036294	2	cellular response to decreased oxygen levels	Hund18172 ;Hund18173
GO:0051272	2	positive regulation of cellular component movement	Hund18172 ;Hund18173
GO:0014074	2	response to purine-containing compound	Hund18172 ;Hund18173
GO:0030334	2	regulation of cell migration	Hund18172 ;Hund18173
GO:0071320	2	cellular response to cAMP	Hund18172 ;Hund18173
GO:0090257	2	regulation of muscle system process	Hund18172 ;Hund18173
GO:0072509	2	divalent inorganic cation transmembrane transporter activity	Hund18172 ;Hund18173
GO:0008139	2	nuclear localization sequence binding	Hund18250 ;Hund18247
GO:0045995	2	regulation of embryonic development	Hund18349 ;Hund18351
GO:0030856	2	regulation of epithelial cell differentiation	Hund18349 ;Hund18351
GO:0045604	2	regulation of epidermal cell differentiation	Hund18349 ;Hund18351
GO:0034074	2	marneral synthase activity	Hund18557 ;Hund18570
GO:0034075	2	arabidiol synthase activity	Hund18557 ;Hund18570
GO:0080011	2	baruol synthase activity	Hund18557 ;Hund18570
GO:0010686	2	tetracyclic triterpenoid biosynthetic process	Hund18557 ;Hund18570
GO:0042300	2	beta-amyrin synthase activity	Hund18557 ;Hund18570
GO:0080003	2	thalianol metabolic process	Hund18557 ;Hund18570
GO:0010263	2	tricyclic triterpenoid biosynthetic process	Hund18557 ;Hund18570
GO:0051746	2	thalianol synthase activity	Hund18557 ;Hund18570
GO:0004733	2	pyridoxamine-phosphate oxidase activity	Hund27184 ;Hund19453
GO:0000723	2	telomere maintenance	Hund20183 ;Hund19684
GO:0032200	2	telomere organization	Hund20183 ;Hund19684
GO:0006401	2	RNA catabolic process	Hund20425 ;Hund27040
GO:0008285	2	negative regulation of cell population proliferation	Hund20425 ;Hund27040
GO:0016896	2	exoribonuclease activity, producing 5'-phosphomonoesters	Hund20425 ;Hund27040
GO:0004527	2	exonuclease activity	Hund20425 ;Hund27040
GO:0004634	2	phosphopyruvate hydratase activity	Hund20469 ;Hund20471
GO:0036503	2	ERAD pathway	Hund21104 ;Hund21018
GO:0008234	2	cysteine-type peptidase activity	Hund21150 ;Hund21172
GO:0004175	2	endopeptidase activity	Hund21150 ;Hund21172
GO:0008081	2	phosphoric diester hydrolase activity	Hund21371 ;Hund21368
GO:0051438	2	regulation of ubiquitin-protein transferase activity	Hund21501 ;Hund21503
GO:0043039	2	tRNA aminoacylation	Hund21808 ;Hund21807
GO:0004830	2	tryptophan-tRNA ligase activity	Hund21808 ;Hund21807
GO:0044247	2	cellular polysaccharide catabolic process	Hund22000 ;Hund22005
GO:0015926	2	glucosidase activity	Hund22000 ;Hund22005
GO:0006686	2	sphingomyelin biosynthetic process	Hund22046 ;Hund25238
GO:0030148	2	sphingolipid biosynthetic process	Hund22046 ;Hund25238
GO:0046512	2	sphingosine biosynthetic process	Hund22046 ;Hund25238
GO:0009896	2	positive regulation of catabolic process	Hund22046 ;Hund25238
GO:0046173	2	polyol biosynthetic process	Hund22046 ;Hund25238
GO:0034311	2	diol metabolic process	Hund22046 ;Hund25238
GO:0046520	2	sphingoid biosynthetic process	Hund22046 ;Hund25238
GO:0006672	2	ceramide metabolic process	Hund22046 ;Hund25238
GO:0006667	2	sphinganine metabolic process	Hund22046 ;Hund25238
GO:0006670	2	sphingosine metabolic process	Hund22046 ;Hund25238
GO:0046511	2	sphinganine biosynthetic process	Hund22046 ;Hund25238
GO:0008381	2	mechanosensitive ion channel activity	Hund22059 ;Hund22062
GO:0008420	2	RNA polymerase II CTD heptapeptide repeat phosphatase activity	Hund22135 ;Hund22296
GO:0004525	2	ribonuclease III activity	Hund23862 ;Hund23225
GO:0016891	2	endoribonuclease activity, producing 5'-phosphomonoesters	Hund23862 ;Hund23225
GO:0004683	2	calmodulin-dependent protein kinase activity	Hund23241 ;Hund23242
GO:0009931	2	calcium-dependent protein serine/threonine kinase activity	Hund23241 ;Hund23242
GO:0045543	2	gibberellin 2-beta-dioxygenase activity	Hund23513 ;Hund23511
GO:0051193	2	regulation of cofactor metabolic process	Hund24596 ;Hund24599
GO:1900376	2	regulation of secondary metabolite biosynthetic process	Hund24596 ;Hund24599
GO:0010106	2	cellular response to iron ion starvation	Hund24596 ;Hund24599
GO:0060271	2	cilium assembly	Hund24955 ;Hund24940
GO:0120031	2	plasma membrane bounded cell projection assembly	Hund24955 ;Hund24940
GO:0010970	2	transport along microtubule	Hund24955 ;Hund24940
GO:2000574	2	regulation of microtubule motor activity	Hund24955 ;Hund24940
GO:0080110	2	sporopollenin biosynthetic process	Hund30937 ;Hund25067
GO:0010584	2	pollen exine formation	Hund30937 ;Hund25067
GO:0009627	2	systemic acquired resistance	Hund26126 ;Hund31231
GO:0051501	2	diterpene phytoalexin metabolic process	Hund26611 ;Hund26610
GO:0071370	2	cellular response to gibberellin stimulus	Hund26611 ;Hund26610
GO:0052615	2	ent-kaurene oxidase activity	Hund26611 ;Hund26610
GO:0009740	2	gibberellic acid mediated signaling pathway	Hund26611 ;Hund26610
GO:0052315	2	phytoalexin biosynthetic process	Hund26611 ;Hund26610
GO:0006414	2	translational elongation	Hund26644 ;Hund26646
GO:0036002	2	pre-mRNA binding	Hund28704 ;Hund28707
GO:0004300	2	enoyl-CoA hydratase activity	Hund28769 ;Hund28770
GO:0004165	2	dodecenoyl-CoA delta-isomerase activity	Hund28769 ;Hund28770
GO:0018812	2	3-hydroxyacyl-CoA dehydratase activity	Hund28769 ;Hund28770
GO:0008017	2	microtubule binding	Hund28769 ;Hund28770
GO:0003857	2	3-hydroxyacyl-CoA dehydrogenase activity	Hund28769 ;Hund28770
GO:0008692	2	3-hydroxybutyryl-CoA epimerase activity	Hund28769 ;Hund28770
GO:0052716	2	hydroquinone:oxygen oxidoreductase activity	Hund28920 ;Hund28921
GO:0016036	2	cellular response to phosphate starvation	Hund28920 ;Hund28921
GO:0030943	2	mitochondrion targeting sequence binding	Hund30219 ;Hund30218
GO:0006626	2	protein targeting to mitochondrion	Hund30219 ;Hund30218
GO:0045040	2	protein insertion into mitochondrial outer membrane	Hund30219 ;Hund30218
GO:0072655	2	establishment of protein localization to mitochondrion	Hund30219 ;Hund30218
GO:0090151	2	establishment of protein localization to mitochondrial membrane	Hund30219 ;Hund30218
GO:1900426	2	positive regulation of defense response to bacterium	Hund30678 ;Hund30812
GO:2000031	2	regulation of salicylic acid mediated signaling pathway	Hund30678 ;Hund30812
GO:1902290	2	positive regulation of defense response to oomycetes	Hund30678 ;Hund30812
GO:0002833	2	positive regulation of response to biotic stimulus	Hund30678 ;Hund30812
GO:0031349	2	positive regulation of defense response	Hund30678 ;Hund30812
GO:0032103	2	positive regulation of response to external stimulus	Hund30678 ;Hund30812
GO:0072528	2	pyrimidine-containing compound biosynthetic process	Hund30725 ;Hund30696
GO:0019205	2	nucleobase-containing compound kinase activity	Hund30725 ;Hund30696
GO:0006220	2	pyrimidine nucleotide metabolic process	Hund30725 ;Hund30696
GO:0009119	2	ribonucleoside metabolic process	Hund30725 ;Hund30696
GO:0006213	2	pyrimidine nucleoside metabolic process	Hund30725 ;Hund30696
GO:0006206	2	pyrimidine nucleobase metabolic process	Hund30725 ;Hund30696
GO:0043097	2	pyrimidine nucleoside salvage	Hund30725 ;Hund30696
GO:0009163	2	nucleoside biosynthetic process	Hund30725 ;Hund30696
GO:0032025	2	response to cobalt ion	Hund30842 ;Hund30884
GO:0044038	2	cell wall macromolecule biosynthetic process	Hund30842 ;Hund30884
GO:0006056	2	mannoprotein metabolic process	Hund30842 ;Hund30884
GO:0004476	2	mannose-6-phosphate isomerase activity	Hund30842 ;Hund30884
GO:0070589	2	cellular component macromolecule biosynthetic process	Hund30842 ;Hund30884
GO:0034285	2	response to disaccharide	Hund30842 ;Hund30884
GO:0019853	2	L-ascorbic acid biosynthetic process	Hund30842 ;Hund30884
GO:1900366	2	negative regulation of defense response to insect	Hund30955 ;Hund30954
GO:1990136	2	linoleate 9S-lipoxygenase activity	Hund30955 ;Hund30954
GO:0010219	1	regulation of vernalization response	Hund00035
GO:0048506	1	regulation of timing of meristematic phase transition	Hund00035
GO:0010220	1	positive regulation of vernalization response	Hund00035
GO:1903827	1	regulation of cellular protein localization	Hund08486
GO:0032386	1	regulation of intracellular transport	Hund08486
GO:1990428	1	miRNA transport	Hund08486
GO:0032776	1	DNA methylation on cytosine	Hund11165
GO:0047134	1	protein-disulfide reductase activity	Hund05923
GO:0015035	1	protein disulfide oxidoreductase activity	Hund05923
GO:0052547	1	regulation of peptidase activity	Hund06632
GO:0004866	1	endopeptidase inhibitor activity	Hund06632
GO:0051346	1	negative regulation of hydrolase activity	Hund06632
GO:0019080	1	viral gene expression	Hund07108
GO:0075522	1	IRES-dependent viral translational initiation	Hund07108
GO:0032988	1	ribonucleoprotein complex disassembly	Hund07108
GO:0019081	1	viral translation	Hund07108
GO:0032790	1	ribosome disassembly	Hund07108
GO:0070568	1	guanylyltransferase activity	Hund09339
GO:0007007	1	inner mitochondrial membrane organization	Hund12655
GO:0046933	1	proton-transporting ATP synthase activity, rotational mechanism	Hund12655
GO:1990542	1	mitochondrial transmembrane transport	Hund12655
GO:0006743	1	ubiquinone metabolic process	Hund18361
GO:1901663	1	quinone biosynthetic process	Hund18361
GO:0097553	1	calcium ion transmembrane import into cytosol	Hund18172
GO:0048172	1	regulation of short-term neuronal synaptic plasticity	Hund18172
GO:1902656	1	calcium ion import into cytosol	Hund18172
GO:0050804	1	modulation of chemical synaptic transmission	Hund18172
GO:0050806	1	positive regulation of synaptic transmission	Hund18172

## Sheet: Table S5
Table S5. Fruit flavor related GO terms and genes that are enriched in 67 OGCs of H. undatus
Gene id	GO id	GO term
Hund01857	GO:0006412;GO:0043043;GO:0043604	translation;peptide biosynthetic process;amide biosynthetic process
Hund02661	GO:0006412;GO:0043043;GO:0043604	translation;peptide biosynthetic process;amide biosynthetic process
Hund03957	GO:0006412;GO:0043043;GO:0043604	translation;peptide biosynthetic process;amide biosynthetic process
Hund04026	GO:0006412;GO:0043043;GO:0043604	translation;peptide biosynthetic process;amide biosynthetic process
Hund07448	GO:0006412;GO:0043043;GO:0043604	translation;peptide biosynthetic process;amide biosynthetic process
Hund08206	GO:0006412;GO:0043043;GO:0043604	translation;peptide biosynthetic process;amide biosynthetic process
Hund08595	GO:0006412;GO:0043043;GO:0043604	translation;peptide biosynthetic process;amide biosynthetic process
Hund16193	GO:0006412;GO:0043043;GO:0043604	translation;peptide biosynthetic process;amide biosynthetic process
Hund22332	GO:0000098;GO:0006534;GO:0009069;GO:0046395;GO:0046416;GO:1901606	sulfur amino acid catabolic process;cysteine metabolic process;serine family amino acid metabolic process;carboxylic acid catabolic process;D-amino acid metabolic process;alpha-amino acid catabolic process
Hund22334	GO:0000098;GO:0006534;GO:0009069;GO:0046395;GO:0046416;GO:1901606	sulfur amino acid catabolic process;cysteine metabolic process;serine family amino acid metabolic process;carboxylic acid catabolic process;D-amino acid metabolic process;alpha-amino acid catabolic process
Hund22342	GO:0000098;GO:0006534;GO:0009069;GO:0046395;GO:0046416;GO:1901606	sulfur amino acid catabolic process;cysteine metabolic process;serine family amino acid metabolic process;carboxylic acid catabolic process;D-amino acid metabolic process;alpha-amino acid catabolic process
Hund27477	GO:0006412;GO:0043043;GO:0043604	translation;peptide biosynthetic process;amide biosynthetic process
Hund27653	GO:0006412;GO:0043043;GO:0043604	translation;peptide biosynthetic process;amide biosynthetic process
Hund28178	GO:0006412;GO:0043043;GO:0043604	translation;peptide biosynthetic process;amide biosynthetic process
Hund28518	GO:0006412;GO:0043043;GO:0043604	translation;peptide biosynthetic process;amide biosynthetic process
Hund28521	GO:0006412;GO:0043043;GO:0043604	translation;peptide biosynthetic process;amide biosynthetic process
Hund28761	GO:0006412;GO:0043043;GO:0043604	translation;peptide biosynthetic process;amide biosynthetic process
Hund28845	GO:0006412;GO:0043043;GO:0043604	translation;peptide biosynthetic process;amide biosynthetic process
Hund28852	GO:0006412;GO:0043043;GO:0043604	translation;peptide biosynthetic process;amide biosynthetic process
Hund28897	GO:0006412;GO:0043043;GO:0043604	translation;peptide biosynthetic process;amide biosynthetic process
Hund29053	GO:0006412;GO:0043043;GO:0043604	translation;peptide biosynthetic process;amide biosynthetic process
Hund29068	GO:0006412;GO:0043043;GO:0043604	translation;peptide biosynthetic process;amide biosynthetic process
Hund29358	GO:0006412;GO:0043043;GO:0043604	translation;peptide biosynthetic process;amide biosynthetic process
Hund29488	GO:0006412;GO:0043043;GO:0043604	translation;peptide biosynthetic process;amide biosynthetic process
Hund29500	GO:0006412;GO:0043043;GO:0043604	translation;peptide biosynthetic process;amide biosynthetic process
Hund29506	GO:0006412;GO:0043043;GO:0043604	translation;peptide biosynthetic process;amide biosynthetic process
Hund29529	GO:0006412;GO:0043043;GO:0043604	translation;peptide biosynthetic process;amide biosynthetic process
Hund29530	GO:0006412;GO:0043043;GO:0043604	translation;peptide biosynthetic process;amide biosynthetic process
Hund29559	GO:0006412;GO:0043043;GO:0043604	translation;peptide biosynthetic process;amide biosynthetic process
Hund29615	GO:0006412;GO:0043043;GO:0043604	translation;peptide biosynthetic process;amide biosynthetic process
Hund29741	GO:0006412;GO:0043043;GO:0043604	translation;peptide biosynthetic process;amide biosynthetic process
Hund29885	GO:0006412;GO:0043043;GO:0043604	translation;peptide biosynthetic process;amide biosynthetic process
Hund29960	GO:0006412;GO:0043043;GO:0043604	translation;peptide biosynthetic process;amide biosynthetic process
Hund29997	GO:0000098;GO:0006534;GO:0009069;GO:0046395;GO:0046416;GO:1901606	sulfur amino acid catabolic process;cysteine metabolic process;serine family amino acid metabolic process;carboxylic acid catabolic process;D-amino acid metabolic process;alpha-amino acid catabolic process
Hund30213	GO:0006412;GO:0043043;GO:0043604	translation;peptide biosynthetic process;amide biosynthetic process
Hund30227	GO:0006412;GO:0043043;GO:0043604	translation;peptide biosynthetic process;amide biosynthetic process
Hund30357	GO:0006412;GO:0043043;GO:0043604	translation;peptide biosynthetic process;amide biosynthetic process
Hund31037	GO:0006412;GO:0043043;GO:0043604	translation;peptide biosynthetic process;amide biosynthetic process
Hund31045	GO:0006412;GO:0043043;GO:0043604	translation;peptide biosynthetic process;amide biosynthetic process
Hund31056	GO:0006412;GO:0043043;GO:0043604	translation;peptide biosynthetic process;amide biosynthetic process
Hund31324	GO:0006412;GO:0043043;GO:0043604	translation;peptide biosynthetic process;amide biosynthetic process

## Sheet: Table S6
Table S6. Gene expression and DEGs data for 24,110 genes in dragon fruit
geneid	log2FoldChange	padj	FPKM1	FPKM2	TPM1	TPM2
MSTRG.17276	12.9886	7.72325e-19	0	10.071	0	22.3845
MSTRG.11583	11.7213	1.44789e-15	0	3.17549	0	7.05806
MSTRG.8522	9.89626	1.98299e-11	0	4.68581	0	10.415
MSTRG.10816	9.70361	4.95022e-11	0	2.47642	0	5.50425
Hund06678	8.38564	1.63044e-08	0	0.199475	0	0.443367
Hund06589	8.28328	2.47756e-08	0	0.5325	0	1.18357
Hund00091	8.26191	2.70027e-08	0	0.322816	0	0.717512
Hund06147	8.1731	3.85962e-08	0	0.425705	0	0.946201
Hund27621	8.10271	5.11618e-08	0	0.895139	0	1.9896
Hund25920	8.00317	7.58657e-08	0	0.601821	0	1.33765
Hund17135	8.00317	7.58657e-08	0	0.262292	0	0.582988
Hund23705	7.92374	1.03511e-07	0	0.582413	0	1.29451
Hund30746	7.89626	1.15157e-07	0	0.233485	0	0.518959
Hund26177	7.89626	1.15157e-07	0	0.285808	0	0.635255
MSTRG.6780	7.86824	1.28363e-07	0	1.07325	0	2.38548
Hund10492	7.86824	1.28363e-07	0	0.251946	0	0.559993
MSTRG.11498	7.81053	1.60451e-07	0	0.878954	0	1.95362
Hund15807	7.81053	1.60451e-07	0	0.568458	0	1.26349
Hund22382	7.75041	2.02052e-07	0	0.245869	0	0.546486
Hund31361	7.68767	2.57035e-07	0	0.759723	0	1.68861
Hund27568	7.62208	3.29396e-07	0	0.436581	0	0.970374
Hund25367	7.62208	3.29396e-07	0	0.37295	0	0.828944
Hund15317	7.58814	3.73504e-07	0	0.130608	0	0.290297
Hund22287	7.58814	3.73504e-07	0	0.365332	0	0.812012
Hund07522	7.58814	3.73504e-07	0	0.527998	0	1.17356
Hund10535	7.58814	3.73504e-07	0	0.450974	0	1.00236
Hund14549	7.51775	4.85553e-07	0	0.375289	0	0.834141
Hund31339	7.44375	6.37669e-07	0	0.181247	0	0.402852
Hund24050	7.36575	8.47192e-07	0	0.100503	0	0.223385
Hund04257	7.19582	1.56435e-06	0	0.122507	0	0.272292
Hund16756	7.19582	1.56435e-06	0	0.187954	0	0.417758
Hund20044	7.15002	1.84001e-06	0	0.217279	0	0.48294
Hund08048	7.15002	1.84001e-06	0	0.093963	0	0.208848
Hund03430	7.15002	1.84001e-06	0	0.050511	0	0.112269
Hund19999	7.15002	1.84001e-06	0	0.126578	0	0.281341
Hund24656	7.15002	1.84001e-06	0	0.213328	0	0.474158
Hund24667	7.10271	2.176e-06	0	0.149748	0	0.332841
Hund03035	7.10271	2.176e-06	0	0.115538	0	0.256802
Hund06903	7.10271	2.176e-06	0	0.092841	0	0.206354
Hund15567	7.0538	2.58357e-06	0	0.249967	0	0.555593
Hund22460	7.00318	3.07905e-06	0	0.099088	0	0.220239
Hund02769	6.95071	3.69223e-06	0	0.111838	0	0.248579
Hund17355	6.95071	3.69223e-06	0	0.136531	0	0.303463
Hund14098	6.95071	3.69223e-06	0	0.218582	0	0.485835
Hund19731	6.95071	3.69223e-06	0	0.134673	0	0.299332
Hund02218	6.89626	4.45117e-06	0	0.238564	0	0.530248
Hund23248	6.89626	4.45117e-06	0	0.084051	0	0.186817
Hund25242	6.89626	4.45117e-06	0	0.173142	0	0.384838
Hund17663	6.83968	5.40199e-06	0	0.055889	0	0.124222
Hund16873	6.83968	5.40199e-06	0	0.375567	0	0.834761
Hund10195	6.78078	6.59483e-06	0	0.109094	0	0.242479
Hund23265	6.78078	6.59483e-06	0	0.19419	0	0.431621
Hund09276	6.78078	6.59483e-06	0	0.107243	0	0.238366
Hund11193	6.78078	6.59483e-06	0	0.033046	0	0.073451
Hund04955	6.71938	8.10159e-06	0	0.413201	0	0.918407
Hund04850	6.71938	8.10159e-06	0	0.083428	0	0.185432
Hund00047	6.71938	8.10159e-06	0	0.191962	0	0.426668
Hund02932	6.71938	8.10159e-06	0	0.080996	0	0.180027
Hund17089	6.71938	8.10159e-06	0	0.157926	0	0.351017
Hund24301	6.71938	8.10159e-06	0	0.14843	0	0.32991
Hund11051	6.71938	8.10159e-06	0	0.119955	0	0.266619
Hund26639	6.65525	1.00268e-05	0	0.13943	0	0.309907
Hund28289	6.65525	1.00268e-05	0	0.100996	0	0.22448
Hund08876	6.65525	1.00268e-05	0	0.10694	0	0.237691
Hund29131	6.65525	1.00268e-05	0	0.071487	0	0.158891
Hund30290	6.58814	1.25246e-05	0	0.124813	0	0.277417
Hund24347	6.58814	1.25246e-05	0	0.072719	0	0.161631
Hund29668	6.58814	1.25246e-05	0	0.084432	0	0.187664
Hund20391	6.58814	1.25246e-05	0	0.183386	0	0.407607
Hund30289	6.58814	1.25246e-05	0	0.124813	0	0.277417
Hund06646	6.58814	1.25246e-05	0	0.33747	0	0.750082
Hund06150	6.58814	1.25246e-05	0	0.084008	0	0.186722
Hund17407	6.58814	1.25246e-05	0	0.201905	0	0.448767
Hund06879	6.51775	1.57663e-05	0	0.192514	0	0.427894
Hund29518	6.51775	1.57663e-05	0	0.098908	0	0.219839
Hund04537	6.51775	1.57663e-05	0	0.123617	0	0.27476
Hund03022	6.51775	1.57663e-05	0	0.073989	0	0.164452
Hund04698	6.44375	2.0057e-05	0	0.275363	0	0.61204
Hund09544	6.44375	2.0057e-05	0	0.040276	0	0.089519
Hund11203	6.44375	2.0057e-05	0	0.059997	0	0.133352
Hund13043	6.44375	2.0057e-05	0	0.083613	0	0.185843
Hund29589	6.44375	2.0057e-05	0	0.077097	0	0.171361
Hund13877	6.36575	2.57478e-05	0	0.140868	0	0.313101
Hund13324	6.36575	2.57478e-05	0	0.082871	0	0.184195
Hund05777	6.36575	2.57478e-05	0	0.168833	0	0.37526
Hund19052	6.36575	2.57478e-05	0	0.057119	0	0.126956
Hund21445	6.36575	2.57478e-05	0	0.15157	0	0.33689
Hund08160	6.36575	2.57478e-05	0	0.068078	0	0.151314
Hund07514	6.36575	2.57478e-05	0	0.086572	0	0.192421
Hund13414	6.36575	2.57478e-05	0	0.084098	0	0.186922
Hund11314	6.36575	2.57478e-05	0	0.110056	0	0.244618
Hund21787	6.36575	2.57478e-05	0	0.086997	0	0.193365
Hund16282	6.36575	2.57478e-05	0	0.126814	0	0.281865
Hund24344	6.28329	3.34551e-05	0	0.045561	0	0.101266
Hund16595	6.28329	3.34551e-05	0	0.216073	0	0.480259
Hund29008	6.28329	3.34551e-05	0	0.372274	0	0.827441
Hund15796	6.28329	3.34551e-05	0	0.060194	0	0.133791
Hund08027	6.28329	3.34551e-05	0	0.046088	0	0.102438
Hund02022	6.28329	3.34551e-05	0	0.034791	0	0.077329
Hund15787	6.28329	3.34551e-05	0	0.058597	0	0.130241
Hund00290	6.28329	3.34551e-05	0	0.133832	0	0.297463
Hund09447	6.28329	3.34551e-05	0	0.091204	0	0.202717
Hund16123	6.21257	3.40956e-09	0.004836	0.678852	0.010787	1.50886
Hund16279	6.19582	4.40397e-05	0	0.085413	0	0.189844
Hund23070	6.19582	4.40397e-05	0	0.079679	0	0.1771
Hund07140	6.19582	4.40397e-05	0	0.046988	0	0.104438
Hund04866	6.19582	4.40397e-05	0	0.276191	0	0.61388
Hund22018	6.19582	4.40397e-05	0	0.102842	0	0.228584
Hund11902	6.19582	4.40397e-05	0	0.107367	0	0.23864
Hund03443	6.19582	4.40397e-05	0	0.034741	0	0.077218
Hund30917	6.19582	4.40397e-05	0	0.078482	0	0.17444
Hund18570	6.19582	4.40397e-05	0	0.032749	0	0.072789
Hund05057	6.19582	4.40397e-05	0	0.055033	0	0.12232
Hund20476	6.19582	4.40397e-05	0	0.195169	0	0.433797
Hund00975	6.19582	4.40397e-05	0	0.048741	0	0.108334
Hund23119	6.10271	5.86762e-05	0	0.083125	0	0.184759
Hund14342	6.10271	5.86762e-05	0	0.061246	0	0.13613
Hund12048	6.10271	5.86762e-05	0	0.060795	0	0.135127
Hund13175	6.10271	5.86762e-05	0	0.050815	0	0.112945
Hund07051	6.10271	5.86762e-05	0	0.023504	0	0.052241
Hund01032	6.10271	5.86762e-05	0	0.176336	0	0.391936
Hund12885	6.10271	5.86762e-05	0	0.317179	0	0.704983
Hund07537	6.10271	5.86762e-05	0	0.178509	0	0.396767
Hund03855	6.10271	5.86762e-05	0	0.064792	0	0.14401
Hund01753	6.10271	5.86762e-05	0	0.145402	0	0.323181
Hund24354	6.10271	5.86762e-05	0	0.120668	0	0.268205
Hund27496	6.10271	5.86762e-05	0	0.142991	0	0.317821
Hund00234	6.10271	5.86762e-05	0	0.050522	0	0.112294
Hund24335	6.10271	5.86762e-05	0	0.122946	0	0.273267
Hund15608	6.10271	5.86762e-05	0	0.118328	0	0.263003
Hund10832	6.10271	5.86762e-05	0	0.105295	0	0.234035
Hund17218	6.00318	7.96214e-05	0	0.086149	0	0.191481
Hund11752	6.00318	7.96214e-05	0	0.056429	0	0.125423
Hund21942	6.00318	7.96214e-05	0	0.051654	0	0.114809
Hund00848	6.00318	7.96214e-05	0	0.037667	0	0.08372
Hund19164	6.00318	7.96214e-05	0	0.124992	0	0.277816
Hund07058	6.00318	7.96214e-05	0	0.030433	0	0.067643
Hund20979	6.00318	7.96214e-05	0	0.071771	0	0.159522
Hund20243	6.00318	7.96214e-05	0	0.057105	0	0.126924
Hund06613	6.00318	7.96214e-05	0	0.053633	0	0.119209
Hund14438	6.00318	7.96214e-05	0	0.132471	0	0.294438
Hund21768	6.00318	7.96214e-05	0	0.158407	0	0.352085
Hund20272	6.00318	7.96214e-05	0	0.057258	0	0.127266
Hund14061	6.00318	7.96214e-05	0	0.026514	0	0.058933
Hund18575	6.00318	7.96214e-05	0	0.067438	0	0.149893
Hund17057	6.00318	7.96214e-05	0	0.084778	0	0.188432
Hund10973	6.00318	7.96214e-05	0	0.049819	0	0.11073
Hund29012	6.00318	7.96214e-05	0	0.315768	0	0.701847
Hund12815	5.89626	0.000109776	0	0.043846	0	0.097454
Hund05618	5.89626	0.000109776	0	0.041963	0	0.093269
Hund10822	5.89626	0.000109776	0	0.068354	0	0.151929
Hund24135	5.89626	0.000109776	0	0.08423	0	0.187214
Hund23299	5.89626	0.000109776	0	0.026792	0	0.059549
Hund22466	5.89626	0.000109776	0	0.110261	0	0.245073
Hund14169	5.89626	0.000109776	0	0.028687	0	0.063762
Hund19942	5.89626	0.000109776	0	0.041268	0	0.091725
Hund18301	5.89626	0.000109776	0	0.070051	0	0.155699
Hund20274	5.89626	0.000109776	0	0.020233	0	0.04497
Hund31084	5.89626	0.000109776	0	0.089727	0	0.199432
Hund19843	5.89626	0.000109776	0	0.056819	0	0.126289
Hund03374	5.89626	0.000109776	0	0.092544	0	0.205694
Hund23043	5.89626	0.000109776	0	0.034728	0	0.077189
Hund17390	5.89626	0.000109776	0	0.060534	0	0.134547
Hund05067	5.89626	0.000109776	0	0.033637	0	0.074765
Hund17437	5.78079	0.000154242	0	0.065623	0	0.145859
Hund06273	5.78079	0.000154242	0	0.217311	0	0.48301
Hund02578	5.78079	0.000154242	0	0.146246	0	0.325056
Hund29597	5.78079	0.000154242	0	0.230963	0	0.513353
Hund00600	5.78079	0.000154242	0	0.041778	0	0.092858
Hund07727	5.78079	0.000154242	0	0.07307	0	0.162411
Hund13375	5.78079	0.000154242	0	0.122419	0	0.272097
Hund19428	5.78079	0.000154242	0	0.0254	0	0.056455
Hund05021	5.78079	0.000154242	0	0.060033	0	0.133434
Hund21829	5.78079	0.000154242	0	0.039496	0	0.087787
Hund11202	5.78079	0.000154242	0	0.071981	0	0.159989
Hund10169	5.78079	0.000154242	0	0.035646	0	0.07923
Hund29647	5.78079	0.000154242	0	0.021706	0	0.048245
Hund17334	5.78079	0.000154242	0	0.134924	0	0.29989
Hund11878	5.78079	0.000154242	0	0.246406	0	0.547679
Hund27078	5.65526	0.000222141	0	0.014643	0	0.032547
Hund15931	5.65526	0.000222141	0	0.050277	0	0.111749
Hund01009	5.65526	0.000222141	0	0.02829	0	0.06288
Hund21881	5.65526	0.000222141	0	0.025695	0	0.057112
Hund22640	5.65526	0.000222141	0	0.050575	0	0.112412
Hund11473	5.65526	0.000222141	0	0.07567	0	0.16819
Hund17715	5.65526	0.000222141	0	0.017644	0	0.039217
Hund16988	5.65526	0.000222141	0	0.034509	0	0.076701
Hund06795	5.65526	0.000222141	0	0.119755	0	0.266175
Hund06899	5.65526	0.000222141	0	0.035765	0	0.079494
Hund25405	5.65526	0.000222141	0	0.230604	0	0.512557
Hund16259	5.65526	0.000222141	0	0.029127	0	0.06474
Hund15783	5.65526	0.000222141	0	0.094806	0	0.210722
Hund06181	5.65526	0.000222141	0	0.08642	0	0.192082
Hund07339	5.65526	0.000222141	0	0.01612	0	0.035829
Hund21891	5.65526	0.000222141	0	0.108637	0	0.241465
Hund25624	5.65526	0.000222141	0	0.051196	0	0.113791
Hund10734	5.51775	0.000327937	0	0.031333	0	0.069643
Hund22867	5.51775	0.000327937	0	0.051218	0	0.113841
Hund19988	5.51775	0.000327937	0	0.037236	0	0.082762
Hund14478	5.51775	0.000327937	0	0.201089	0	0.446953
Hund20010	5.51775	0.000327937	0	0.037803	0	0.084025
Hund10767	5.51775	0.000327937	0	0.04055	0	0.090128
Hund03139	5.51775	0.000327937	0	0.037957	0	0.084365
Hund22324	5.51775	0.000327937	0	0.038052	0	0.084577
Hund12324	5.51775	0.000327937	0	0.083866	0	0.186405
Hund02081	5.51775	0.000327937	0	0.166168	0	0.369336
Hund06633	5.51775	0.000327937	0	0.051153	0	0.113696
Hund18444	5.51775	0.000327937	0	0.050851	0	0.113024
Hund14515	5.51775	0.000327937	0	0.020794	0	0.046219
Hund14980	5.51775	0.000327937	0	0.027201	0	0.060459
Hund19645	5.51775	0.000327937	0	0.10186	0	0.2264
Hund15861	5.51775	0.000327937	0	0.032014	0	0.071156
Hund31326	5.51775	0.000327937	0	0.061178	0	0.135978
Hund30662	5.51775	0.000327937	0	0.22654	0	0.503523
Hund12664	5.51775	0.000327937	0	0.055108	0	0.122488
Hund03396	5.51775	0.000327937	0	0.050377	0	0.11197
Hund02864	5.51775	0.000327937	0	0.020442	0	0.045435
Hund27252	5.51775	0.000327937	0	0.02148	0	0.047744
Hund08893	5.51775	0.000327937	0	0.026798	0	0.059562
Hund31262	5.36575	0.000499538	0	0.058323	0	0.129632
Hund07775	5.36575	0.000499538	0	0.038654	0	0.085915
Hund06146	5.36575	0.000499538	0	0.011146	0	0.024775
Hund07177	5.36575	0.000499538	0	0.013773	0	0.030614
Hund03427	5.36575	0.000499538	0	0.050298	0	0.111797
Hund04409	5.36575	0.000499538	0	0.048575	0	0.107967
Hund24241	5.36575	0.000499538	0	0.042374	0	0.094184
Hund26614	5.36575	0.000499538	0	0.033996	0	0.075562
Hund12475	5.36575	0.000499538	0	0.030655	0	0.068136
Hund08037	5.36575	0.000499538	0	0.031363	0	0.069709
Hund10923	5.36575	0.000499538	0	0.036571	0	0.081284
Hund08596	5.36575	0.000499538	0	0.047866	0	0.106391
Hund24282	5.36575	0.000499538	0	0.098512	0	0.218959
Hund11493	5.36575	0.000499538	0	0.133021	0	0.29566
Hund05525	5.36575	0.000499538	0	0.155973	0	0.346677
Hund17362	5.36575	0.000499538	0	0.065477	0	0.145533
Hund27373	5.36575	0.000499538	0	0.046435	0	0.103208
Hund24357	5.36575	0.000499538	0	0.02531	0	0.056256
Hund24352	5.36575	0.000499538	0	0.139157	0	0.3093
Hund12612	5.36575	0.000499538	0	0.141958	0	0.315525
Hund14965	5.36575	0.000499538	0	0.040911	0	0.090931
Hund23446	5.36575	0.000499538	0	0.04409	0	0.097998
Hund15338	5.36575	0.000499538	0	0.070506	0	0.156712
Hund01422	5.36575	0.000499538	0	0.029029	0	0.064522
Hund10137	5.36575	0.000499538	0	0.033236	0	0.073873
Hund03773	5.36575	0.000499538	0	0.042973	0	0.095515
Hund01479	5.36575	0.000499538	0	0.105927	0	0.235441
Hund16024	5.36575	0.000499538	0	0.027617	0	0.061383
Hund08923	5.36575	0.000499538	0	0.0239	0	0.053121
Hund11116	5.36575	0.000499538	0	0.033905	0	0.07536
Hund00838	5.36575	0.000499538	0	0.055538	0	0.123443
Hund23110	5.19582	0.00078922	0	0.074969	0	0.166631
Hund23354	5.19582	0.00078922	0	0.028042	0	0.062328
Hund13966	5.19582	0.00078922	0	0.037711	0	0.083819
Hund20091	5.19582	0.00078922	0	0.059532	0	0.13232
Hund17456	5.19582	0.00078922	0	0.041034	0	0.091205
Hund12108	5.19582	0.00078922	0	0.021277	0	0.047292
Hund25812	5.19582	0.00078922	0	0.036762	0	0.081711
Hund16146	5.19582	0.00078922	0	0.028623	0	0.06362
Hund23571	5.19582	0.00078922	0	0.048266	0	0.107278
Hund07816	5.19582	0.00078922	0	0.052025	0	0.115634
Hund10595	5.19582	0.00078922	0	0.056972	0	0.12663
Hund00723	5.19582	0.00078922	0	0.019184	0	0.04264
Hund30697	5.19582	0.00078922	0	0.037883	0	0.084202
Hund17811	5.19582	0.00078922	0	0.08191	0	0.182059
Hund06526	5.19582	0.00078922	0	0.030185	0	0.06709
Hund26073	5.19582	0.00078922	0	0.019659	0	0.043696
Hund11784	5.19582	0.00078922	0	0.021086	0	0.046866
Hund01379	5.19582	0.00078922	0	0.006352	0	0.014118
Hund17194	5.19582	0.00078922	0	0.038139	0	0.084769
Hund19793	5.19582	0.00078922	0	0.012872	0	0.028611
Hund27578	5.19582	0.00078922	0	0.051564	0	0.114609
Hund06160	5.19582	0.00078922	0	0.103992	0	0.231139
Hund21011	5.19582	0.00078922	0	0.011422	0	0.025386
Hund02020	5.19582	0.00078922	0	0.025658	0	0.05703
Hund23885	5.19582	0.00078922	0	0.012929	0	0.028736
Hund00321	5.19582	0.00078922	0	0.055597	0	0.123573
Hund31395	5.19582	0.00078922	0	0.032509	0	0.072257
Hund16450	5.19582	0.00078922	0	0.133962	0	0.297753
Hund00327	5.19582	0.00078922	0	0.089274	0	0.198425
Hund16740	5.19582	0.00078922	0	0.021051	0	0.04679
Hund06180	5.19582	0.00078922	0	0.07774	0	0.172791
Hund30924	5.19582	0.00078922	0	0.032759	0	0.072813
Hund09099	5.19582	0.00078922	0	0.051157	0	0.113704
Hund20568	5.19582	0.00078922	0	0.094394	0	0.209807
Hund13048	5.19582	0.00078922	0	0.012157	0	0.027021
Hund16466	5.19582	0.00078922	0	0.016031	0	0.035632
Hund20833	5.19582	0.00078922	0	0.027343	0	0.060774
Hund01573	5.19582	0.00078922	0	0.090056	0	0.200164
Hund10194	5.00318	0.0013097	0	0.04463	0	0.099198
Hund01119	5.00318	0.0013097	0	0.015864	0	0.03526
Hund29254	5.00318	0.0013097	0	0.027458	0	0.061031
Hund08689	5.00318	0.0013097	0	0.03625	0	0.080572
Hund06753	5.00318	0.0013097	0	0.019641	0	0.043656
Hund23578	5.00318	0.0013097	0	0.018836	0	0.041866
Hund01981	5.00318	0.0013097	0	0.042562	0	0.094601
Hund24691	5.00318	0.0013097	0	0.015254	0	0.033904
Hund05164	5.00318	0.0013097	0	0.022092	0	0.049103
Hund13315	5.00318	0.0013097	0	0.012038	0	0.026757
Hund03273	5.00318	0.0013097	0	0.015972	0	0.035501
Hund20237	5.00318	0.0013097	0	0.061578	0	0.136868
Hund09666	5.00318	0.0013097	0	0.077979	0	0.173322
Hund20620	5.00318	0.0013097	0	0.039597	0	0.088011
Hund29432	5.00318	0.0013097	0	0.017147	0	0.038111
Hund07427	5.00318	0.0013097	0	0.009796	0	0.021774
Hund10988	5.00318	0.0013097	0	0.025098	0	0.055784
Hund31337	5.00318	0.0013097	0	0.030844	0	0.068556
Hund18778	5.00318	0.0013097	0	0.044409	0	0.098707
Hund05807	5.00318	0.0013097	0	0.020866	0	0.046379
Hund27901	5.00318	0.0013097	0	0.130055	0	0.28907
Hund12308	5.00318	0.0013097	0	0.079103	0	0.175819
Hund15151	5.00318	0.0013097	0	0.017777	0	0.039512
Hund00643	5.00318	0.0013097	0	0.03205	0	0.071236
Hund28591	5.00318	0.0013097	0	0.004841	0	0.01076
Hund14878	5.00318	0.0013097	0	0.05053	0	0.11231
Hund04230	5.00318	0.0013097	0	0.018326	0	0.040732
Hund08544	5.00318	0.0013097	0	0.028367	0	0.063049
Hund20698	5.00318	0.0013097	0	0.019732	0	0.043858
Hund23803	5.00318	0.0013097	0	0.027788	0	0.061764
Hund15786	5.00318	0.0013097	0	0.02196	0	0.04881
Hund00698	5.00318	0.0013097	0	0.024178	0	0.053741
Hund12367	5.00318	0.0013097	0	0.046544	0	0.103452
Hund26859	5.00318	0.0013097	0	0.01082	0	0.02405
Hund22607	5.00318	0.0013097	0	0.052609	0	0.116931
Hund04762	5.00318	0.0013097	0	0.035463	0	0.078822
Hund09444	5.00318	0.0013097	0	0.140694	0	0.312716
Hund07209	5.00318	0.0013097	0	0.11094	0	0.246582
Hund03394	5.00318	0.0013097	0	0.024003	0	0.053352
Hund08406	5.00318	0.0013097	0	0.032473	0	0.072177
Hund06532	5.00318	0.0013097	0	0.031631	0	0.070306
Hund10972	5.00318	0.0013097	0	0.050409	0	0.112042
Hund10016	5.00318	0.0013097	0	0.143476	0	0.318899
Hund19459	4.78079	0.00229114	0	0.030411	0	0.067593
Hund25734	4.78079	0.00229114	0	0.019128	0	0.042516
Hund29889	4.78079	0.00229114	0	0.03301	0	0.07337
Hund14219	4.78079	0.00229114	0	0.074547	0	0.165693
Hund04029	4.78079	0.00229114	0	0.025118	0	0.055829
Hund04897	4.78079	0.00229114	0	0.015486	0	0.03442
Hund31150	4.78079	0.00229114	0	0.025453	0	0.056574
Hund11070	4.78079	0.00229114	0	0.036682	0	0.081533
Hund27508	4.78079	0.00229114	0	0.035975	0	0.07996
Hund01505	4.78079	0.00229114	0	0.016972	0	0.037724
Hund19635	4.78079	0.00229114	0	0.052742	0	0.117229
Hund23403	4.78079	0.00229114	0	0.022644	0	0.050331
Hund30264	4.78079	0.00229114	0	0.012539	0	0.027869
Hund30261	4.78079	0.00229114	0	0.012539	0	0.027869
Hund22962	4.78079	0.00229114	0	0.031137	0	0.069206
Hund21183	4.78079	0.00229114	0	0.051274	0	0.113966
Hund26747	4.78079	0.00229114	0	0.056942	0	0.126563
Hund02461	4.78079	0.00229114	0	0.015837	0	0.0352
Hund04311	4.78079	0.00229114	0	0.056428	0	0.125422
Hund08137	4.78079	0.00229114	0	0.038181	0	0.084864
Hund27136	4.78079	0.00229114	0	0.018416	0	0.040932
Hund00476	4.78079	0.00229114	0	0.031316	0	0.069605
Hund16763	4.78079	0.00229114	0	0.018815	0	0.041819
Hund03416	4.78079	0.00229114	0	0.01301	0	0.028916
Hund21055	4.78079	0.00229114	0	0.102513	0	0.227852
Hund29877	4.78079	0.00229114	0	0.015517	0	0.034489
Hund23158	4.78079	0.00229114	0	0.02058	0	0.045743
Hund12964	4.78079	0.00229114	0	0.011461	0	0.025475
Hund21297	4.78079	0.00229114	0	0.009462	0	0.02103
Hund31155	4.78079	0.00229114	0	0.02502	0	0.055611
Hund04146	4.78079	0.00229114	0	0.021253	0	0.047238
Hund21287	4.78079	0.00229114	0	0.024479	0	0.05441
Hund10927	4.78079	0.00229114	0	0.082584	0	0.183558
Hund30575	4.78079	0.00229114	0	0.029736	0	0.066093
Hund21368	4.78079	0.00229114	0	0.022491	0	0.04999
Hund04510	4.78079	0.00229114	0	0.018066	0	0.040155
Hund17078	4.78079	0.00229114	0	0.066035	0	0.146774
Hund03081	4.78079	0.00229114	0	0.037175	0	0.082628
Hund13466	4.78079	0.00229114	0	0.025639	0	0.056986
Hund01940	4.78079	0.00229114	0	0.052462	0	0.116605
Hund03874	4.78079	0.00229114	0	0.024138	0	0.053651
Hund05906	4.78079	0.00229114	0	0.008336	0	0.018529
Hund27753	4.78079	0.00229114	0	0.013521	0	0.030053
Hund03638	4.78079	0.00229114	0	0.005693	0	0.012654
Hund02422	4.78079	0.00229114	0	0.019896	0	0.044222
Hund22224	4.78079	0.00229114	0	0.009373	0	0.020833
Hund02045	4.78079	0.00229114	0	0.039808	0	0.088481
Hund23330	4.78079	0.00229114	0	0.03702	0	0.082284
Hund26022	4.78079	0.00229114	0	0.018068	0	0.04016
Hund23593	4.78079	0.00229114	0	0.016377	0	0.036401
Hund15724	4.78079	0.00229114	0	0.027696	0	0.061558
Hund02123	4.78079	0.00229114	0	0.128634	0	0.285911
Hund30420	4.78079	0.00229114	0	0.060938	0	0.135444
Hund29164	4.78079	0.00229114	0	0.042187	0	0.093767
Hund24374	4.78079	0.00229114	0	0.02013	0	0.044742
Hund07018	4.78079	0.00229114	0	0.009256	0	0.020574
Hund22515	4.78079	0.00229114	0	0.033972	0	0.075509
Hund18522	4.51775	0.00429952	0	0.01524	0	0.033873
Hund03811	4.51775	0.00429952	0	0.033125	0	0.073625
Hund12183	4.51775	0.00429952	0	0.034343	0	0.076334
Hund20192	4.51775	0.00429952	0	0.006389	0	0.0142
Hund29809	4.51775	0.00429952	0	0.012569	0	0.027938
Hund21129	4.51775	0.00429952	0	0.042843	0	0.095225
Hund04189	4.51775	0.00429952	0	0.044216	0	0.098277
Hund22712	4.51775	0.00429952	0	0.030622	0	0.068063
Hund00864	4.51775	0.00429952	0	0.018415	0	0.040931
Hund21884	4.51775	0.00429952	0	0.021152	0	0.047014
Hund17758	4.51775	0.00429952	0	0.048464	0	0.10772
Hund19538	4.51775	0.00429952	0	0.009181	0	0.020406
Hund24217	4.51775	0.00429952	0	0.05121	0	0.113823
Hund15895	4.51775	0.00429952	0	0.023246	0	0.051669
Hund10379	4.51775	0.00429952	0	0.022381	0	0.049745
Hund23716	4.51775	0.00429952	0	0.057054	0	0.126811
Hund15614	4.51775	0.00429952	0	0.008801	0	0.019561
Hund13174	4.51775	0.00429952	0	0.03019	0	0.067102
Hund19534	4.51775	0.00429952	0	0.021053	0	0.046793
Hund09802	4.51775	0.00429952	0	0.066163	0	0.147059
Hund07798	4.51775	0.00429952	0	0.019977	0	0.044403
Hund03117	4.51775	0.00429952	0	0.035871	0	0.079728
Hund21329	4.51775	0.00429952	0	0.071186	0	0.158223
Hund28755	4.51775	0.00429952	0	0.02197	0	0.048833
Hund20211	4.51775	0.00429952	0	0.054525	0	0.121191
Hund26229	4.51775	0.00429952	0	0.015045	0	0.033441
Hund14768	4.51775	0.00429952	0	0.062229	0	0.138314
Hund21196	4.51775	0.00429952	0	0.072324	0	0.160752
Hund07763	4.51775	0.00429952	0	0.008557	0	0.01902
Hund12474	4.51775	0.00429952	0	0.028501	0	0.063349
Hund05278	4.51775	0.00429952	0	0.013805	0	0.030683
Hund05788	4.51775	0.00429952	0	0.017212	0	0.038256
Hund29847	4.51775	0.00429952	0	0.068676	0	0.152644
Hund14678	4.51775	0.00429952	0	0.029492	0	0.065551
Hund25574	4.51775	0.00429952	0	0.016124	0	0.035839
Hund09743	4.51775	0.00429952	0	0.021507	0	0.047803
Hund22091	4.51775	0.00429952	0	0.030359	0	0.067478
Hund02005	4.51775	0.00429952	0	0.016827	0	0.037402
Hund12242	4.51775	0.00429952	0	0.011452	0	0.025455
Hund02703	4.51775	0.00429952	0	0.02865	0	0.063678
Hund10690	4.51775	0.00429952	0	0.037879	0	0.084191
Hund25520	4.51775	0.00429952	0	0.043497	0	0.096679
Hund12117	4.51775	0.00429952	0	0.025103	0	0.055796
Hund12799	4.51775	0.00429952	0	0.008157	0	0.01813
Hund07309	4.51775	0.00429952	0	0.045993	0	0.102227
Hund00370	4.51775	0.00429952	0	0.017913	0	0.039815
Hund24543	4.51775	0.00429952	0	0.037366	0	0.083053
Hund13370	4.51775	0.00429952	0	0.092346	0	0.205255
Hund10583	4.51775	0.00429952	0	0.015264	0	0.033928
Hund04688	4.51775	0.00429952	0	0.014521	0	0.032275
Hund24601	4.51775	0.00429952	0	0.02013	0	0.044741
Hund31247	4.51775	0.00429952	0	0.021283	0	0.047306
Hund23348	4.51775	0.00429952	0	0.02345	0	0.052121
Hund08521	4.51775	0.00429952	0	0.032279	0	0.071746
Hund12323	4.51775	0.00429952	0	0.014552	0	0.032344
Hund27036	4.51775	0.00429952	0	0.126169	0	0.280432
Hund11675	4.19583	0.00891696	0	0.018743	0	0.04166
Hund15124	4.19583	0.00891696	0	0.015215	0	0.033817
Hund30009	4.19583	0.00891696	0	0.017851	0	0.039676
Hund27787	4.19583	0.00891696	0	0.020024	0	0.044506
Hund29251	4.19583	0.00891696	0	0.016185	0	0.035974
Hund25075	4.19583	0.00891696	0	0.021972	0	0.048836
Hund25910	4.19583	0.00891696	0	0.037844	0	0.084115
Hund22610	4.19583	0.00891696	0	0.014487	0	0.032201
Hund30403	4.19583	0.00891696	0	0.007809	0	0.017357
Hund01824	4.19583	0.00891696	0	0.032169	0	0.0715
Hund24806	4.19583	0.00891696	0	0.023361	0	0.051924
Hund02434	4.19583	0.00891696	0	0.023235	0	0.051643
Hund08055	4.19583	0.00891696	0	0.029997	0	0.066674
Hund06513	4.19583	0.00891696	0	0.009897	0	0.021998
Hund19319	4.19583	0.00891696	0	0.012148	0	0.027
Hund04050	4.19583	0.00891696	0	0.025626	0	0.056959
Hund12946	4.19583	0.00891696	0	0.031786	0	0.070649
Hund13325	4.19583	0.00891696	0	0.031124	0	0.069177
Hund23714	4.19583	0.00891696	0	0.005539	0	0.012312
Hund28448	4.19583	0.00891696	0	0.013952	0	0.031012
Hund15615	4.19583	0.00891696	0	0.013085	0	0.029083
Hund27790	4.19583	0.00891696	0	0.020024	0	0.044506
Hund31505	4.19583	0.00891696	0	0.040928	0	0.09097
Hund24363	4.19583	0.00891696	0	0.014059	0	0.031249
Hund02360	4.19583	0.00891696	0	0.024959	0	0.055476
Hund00733	4.19583	0.00891696	0	0.008846	0	0.019661
Hund10454	4.19583	0.00891696	0	0.034586	0	0.076872
Hund24565	4.19583	0.00891696	0	0.00885	0	0.019671
Hund07611	4.19583	0.00891696	0	0.012607	0	0.02802
Hund19054	4.19583	0.00891696	0	0.016313	0	0.036259
Hund26930	4.19583	0.00891696	0	0.030302	0	0.067351
Hund18114	4.19583	0.00891696	0	0.040458	0	0.089926
Hund04435	4.19583	0.00891696	0	0.020841	0	0.046322
Hund24674	4.19583	0.00891696	0	0.010935	0	0.024306
Hund16390	4.19583	0.00891696	0	0.009005	0	0.020015
Hund06048	4.19583	0.00891696	0	0.012217	0	0.027155
Hund07670	4.19583	0.00891696	0	0.008133	0	0.018077
Hund26792	4.19583	0.00891696	0	0.009416	0	0.020929
Hund00505	4.19583	0.00891696	0	0.036993	0	0.082224
Hund19005	4.19583	0.00891696	0	0.008977	0	0.019953
Hund06943	4.19583	0.00891696	0	0.053559	0	0.119044
Hund08738	4.19583	0.00891696	0	0.047027	0	0.104526
Hund03503	4.19583	0.00891696	0	0.016694	0	0.037105
Hund10210	4.19583	0.00891696	0	0.03219	0	0.071548
Hund16065	4.19583	0.00891696	0	0.012189	0	0.027093
Hund30192	4.19583	0.00891696	0	0.004899	0	0.01089
Hund10344	4.19583	0.00891696	0	0.039365	0	0.087494
Hund26452	4.19583	0.00891696	0	0.043903	0	0.097581
Hund26453	4.19583	0.00891696	0	0.013555	0	0.030128
Hund23723	4.19583	0.00891696	0	0.009911	0	0.022028
Hund14744	4.19583	0.00891696	0	0.081964	0	0.182178
Hund28851	4.19583	0.00891696	0	0.02238	0	0.049742
Hund04552	4.19583	0.00891696	0	0.012725	0	0.028283
Hund01191	4.19583	0.00891696	0	0.009979	0	0.022179
Hund15220	4.19583	0.00891696	0	0.035047	0	0.077899
Hund06353	4.19583	0.00891696	0	0.012518	0	0.027824
Hund22227	4.19583	0.00891696	0	0.012423	0	0.027611
Hund26237	4.19583	0.00891696	0	0.007067	0	0.015708
Hund13082	4.19583	0.00891696	0	0.015548	0	0.034558
Hund00773	4.19583	0.00891696	0	0.026591	0	0.059103
Hund25909	4.19583	0.00891696	0	0.025773	0	0.057286
Hund16018	4.19583	0.00891696	0	0.025836	0	0.057424
Hund31442	4.19583	0.00891696	0	0.043208	0	0.096037
Hund24770	4.19583	0.00891696	0	0.015116	0	0.033598
Hund15962	4.19583	0.00891696	0	0.025926	0	0.057625
Hund14453	4.19583	0.00891696	0	0.013091	0	0.029098
Hund10675	4.19583	0.00891696	0	0.069131	0	0.153655
Hund22323	4.19583	0.00891696	0	0.042018	0	0.093392
Hund07382	4.03608	1.07698e-49	0.072745	1.12696	0.162287	2.50485
MSTRG.18213	3.82555	3.36931e-50	0.159127	2.10772	0.354996	4.68475
Hund03813	3.78079	0.0212228	0	0.007258	0	0.016132
Hund14619	3.78079	0.0212228	0	0.007388	0	0.01642
Hund30200	3.78079	0.0212228	0	0.005009	0	0.011133
Hund13671	3.78079	0.0212228	0	0.014168	0	0.03149
Hund00750	3.78079	0.0212228	0	0.013539	0	0.030093
Hund05634	3.78079	0.0212228	0	0.013841	0	0.030763
Hund16418	3.78079	0.0212228	0	0.005262	0	0.011696
Hund28070	3.78079	0.0212228	0	0.047163	0	0.104827
Hund10594	3.78079	0.0212228	0	0.008436	0	0.01875
Hund15661	3.78079	0.0212228	0	0.007505	0	0.016681
Hund10850	3.78079	0.0212228	0	0.005317	0	0.011817
Hund28138	3.78079	0.0212228	0	0.005862	0	0.01303
Hund12518	3.78079	0.0212228	0	0.005973	0	0.013276
Hund17734	3.78079	0.0212228	0	0.026884	0	0.059755
Hund20479	3.78079	0.0212228	0	0.016835	0	0.037419
Hund30569	3.78079	0.0212228	0	0.004866	0	0.010816
Hund30693	3.78079	0.0212228	0	0.005009	0	0.011133
Hund10757	3.78079	0.0212228	0	0.023044	0	0.05122
Hund20177	3.78079	0.0212228	0	0.011138	0	0.024757
Hund04527	3.78079	0.0212228	0	0.006621	0	0.014716
Hund19353	3.78079	0.0212228	0	0.016797	0	0.037334
Hund14341	3.78079	0.0212228	0	0.038167	0	0.084833
Hund04974	3.78079	0.0212228	0	0.026619	0	0.059166
Hund07964	3.78079	0.0212228	0	0.038038	0	0.084546
Hund24296	3.78079	0.0212228	0	0.053007	0	0.117817
Hund17966	3.78079	0.0212228	0	0.012161	0	0.027029
Hund02464	3.78079	0.0212228	0	0.035649	0	0.079237
Hund25758	3.78079	0.0212228	0	0.025894	0	0.057553
Hund17415	3.78079	0.0212228	0	0.007508	0	0.016688
Hund22333	3.78079	0.0212228	0	0.009901	0	0.022006
Hund08560	3.78079	0.0212228	0	0.00629	0	0.01398
Hund28843	3.78079	0.0212228	0	0.006358	0	0.014132
Hund23895	3.78079	0.0212228	0	0.005224	0	0.011611
Hund16298	3.78079	0.0212228	0	0.005237	0	0.01164
Hund00844	3.78079	0.0212228	0	0.00683	0	0.015181
Hund30378	3.78079	0.0212228	0	0.022596	0	0.050223
Hund30899	3.78079	0.0212228	0	0.010609	0	0.023581
Hund23741	3.78079	0.0212228	0	0.013414	0	0.029816
Hund28835	3.78079	0.0212228	0	0.003581	0	0.007958
Hund27982	3.78079	0.0212228	0	0.009638	0	0.021421
Hund02899	3.78079	0.0212228	0	0.023252	0	0.051681
Hund17195	3.78079	0.0212228	0	0.014016	0	0.031154
Hund28594	3.78079	0.0212228	0	0.008851	0	0.019674
Hund03865	3.78079	0.0212228	0	0.011456	0	0.025464
Hund18491	3.78079	0.0212228	0	0.028924	0	0.064288
Hund04466	3.78079	0.0212228	0	0.026969	0	0.059942
Hund21289	3.78079	0.0212228	0	0.010548	0	0.023445
Hund29845	3.78079	0.0212228	0	0.043863	0	0.097493
Hund26390	3.78079	0.0212228	0	0.021104	0	0.046906
Hund04591	3.78079	0.0212228	0	0.025796	0	0.057336
Hund08459	3.78079	0.0212228	0	0.01378	0	0.030628
Hund23062	3.78079	0.0212228	0	0.011513	0	0.02559
Hund29640	3.78079	0.0212228	0	0.007508	0	0.016688
Hund13017	3.78079	0.0212228	0	0.011576	0	0.02573
Hund17829	3.78079	0.0212228	0	0.015251	0	0.033898
Hund13268	3.78079	0.0212228	0	0.008722	0	0.019386
Hund22566	3.78079	0.0212228	0	0.014058	0	0.031247
Hund04237	3.78079	0.0212228	0	0.016342	0	0.036323
Hund29026	3.78079	0.0212228	0	0.010827	0	0.024065
Hund30190	3.78079	0.0212228	0	0.032549	0	0.072346
Hund30191	3.78079	0.0212228	0	0.032549	0	0.072346
Hund21764	3.78079	0.0212228	0	0.008055	0	0.017904
Hund20612	3.78079	0.0212228	0	0.030058	0	0.066809
Hund22815	3.78079	0.0212228	0	0.024677	0	0.054849
Hund20001	3.78079	0.0212228	0	0.005594	0	0.012435
Hund28154	3.78079	0.0212228	0	0.004219	0	0.009377
Hund28153	3.78079	0.0212228	0	0.005697	0	0.012663
Hund12505	3.78079	0.0212228	0	0.043695	0	0.09712
Hund29799	3.78079	0.0212228	0	0.014533	0	0.032302
Hund26007	3.78079	0.0212228	0	0.023738	0	0.052762
Hund19460	3.78079	0.0212228	0	0.024684	0	0.054864
Hund10339	3.78079	0.0212228	0	0.016922	0	0.037611
Hund11090	3.78079	0.0212228	0	0.016468	0	0.036604
Hund29339	3.78079	0.0212228	0	0.003616	0	0.008037
Hund10597	3.78079	0.0212228	0	0.017712	0	0.039368
Hund12571	3.78079	0.0212228	0	0.020022	0	0.044503
Hund07165	3.78079	0.0212228	0	0.008828	0	0.019621
Hund22603	3.78079	0.0212228	0	0.024305	0	0.054022
Hund02327	3.78079	0.0212228	0	0.012591	0	0.027986
Hund07599	3.78079	0.0212228	0	0.023508	0	0.05225
Hund22229	3.78079	0.0212228	0	0.003968	0	0.00882
Hund26787	3.78079	0.0212228	0	0.006894	0	0.015323
Hund10745	3.78079	0.0212228	0	0.008727	0	0.019398
Hund06977	3.78079	0.0212228	0	0.026	0	0.05779
Hund04244	3.78079	0.0212228	0	0.025605	0	0.056911
Hund00804	3.78079	0.0212228	0	0.007778	0	0.017287
Hund01516	3.78079	0.0212228	0	0.009915	0	0.022038
Hund14992	3.78079	0.0212228	0	0.013066	0	0.029042
Hund26269	3.78079	0.0212228	0	0.009961	0	0.02214
Hund08032	3.78079	0.0212228	0	0.015598	0	0.034668
Hund07669	3.78079	0.0212228	0	0.014236	0	0.031643
Hund01293	3.78079	0.0212228	0	0.032713	0	0.072711
Hund10671	3.78079	0.0212228	0	0.021633	0	0.048082
Hund01766	3.78079	0.0212228	0	0.006965	0	0.01548
Hund15877	3.78079	0.0212228	0	0.024489	0	0.05443
MSTRG.8519	3.78079	0.0212228	0	0.039455	0	0.087696
Hund09420	3.74528	8.68652e-128	0.474761	5.98599	1.05914	13.3048
Hund04975	3.74309	5.45181e-26	0.067968	1.17827	0.15163	2.61891
Hund03246	3.72584	1.17669e-55	0.115529	1.43927	0.257733	3.19902
Hund01967	3.68726	7.01492e-20	0.038358	0.512774	0.085572	1.13973
MSTRG.575	3.57332	3.79472e-21	0.141097	1.73419	0.314773	3.85452
Hund08978	3.4046	7.39379e-120	0.231507	2.23924	0.516468	4.97708
Hund20407	3.4034	9.36285e-82	0.096417	1.06445	0.215095	2.36591
Hund27246	3.37053	2.39138e-25	0.047187	0.456097	0.10527	1.01375
Hund00738	3.33811	1.69765e-05	0.011116	0.128961	0.024799	0.286637
MSTRG.25	3.2923	1.50931e-34	0.265475	2.46258	0.592248	5.47349
Hund07297	3.21258	4.64951e-15	0.030499	0.280267	0.06804	0.62294
Hund17726	3.19583	0.0617729	0	0.005688	0	0.012644
Hund08436	3.19583	0.0617729	0	0.015364	0	0.034148
Hund01369	3.19583	0.0617729	0	0.006105	0	0.013569
Hund17948	3.19583	0.0617729	0	0.013359	0	0.029693
Hund10118	3.19583	0.0617729	0	0.007086	0	0.015749
Hund10435	3.19583	0.0617729	0	0.027921	0	0.062058
Hund27764	3.19583	0.0617729	0	0.005563	0	0.012365
Hund28556	3.19583	0.0617729	0	0.008299	0	0.018447
Hund03719	3.19583	0.0617729	0	0.019227	0	0.042734
Hund22245	3.19583	0.0617729	0	0.015755	0	0.035017
Hund30760	3.19583	0.0617729	0	0.018535	0	0.041197
Hund00754	3.19583	0.0617729	0	0.010765	0	0.023927
Hund30326	3.19583	0.0617729	0	0.004486	0	0.00997
Hund29380	3.19583	0.0617729	0	0.009545	0	0.021215
Hund08795	3.19583	0.0617729	0	0.004707	0	0.010462
Hund28079	3.19583	0.0617729	0	0.012096	0	0.026885
Hund31161	3.19583	0.0617729	0	0.016353	0	0.036347
Hund31162	3.19583	0.0617729	0	0.016353	0	0.036347
Hund13125	3.19583	0.0617729	0	0.001947	0	0.004328
Hund31040	3.19583	0.0617729	0	0.017357	0	0.038578
Hund17660	3.19583	0.0617729	0	0.005227	0	0.011617
Hund12655	3.19583	0.0617729	0	0.02644	0	0.058767
Hund23272	3.19583	0.0617729	0	0.00653	0	0.014515
Hund02137	3.19583	0.0617729	0	0.018572	0	0.04128
Hund30260	3.19583	0.0617729	0	0.003009	0	0.006689
Hund23617	3.19583	0.0617729	0	0.003594	0	0.007989
Hund15719	3.19583	0.0617729	0	0.003352	0	0.007449
Hund06885	3.19583	0.0617729	0	0.006766	0	0.015039
Hund28927	3.19583	0.0617729	0	0.005775	0	0.012837
Hund17512	3.19583	0.0617729	0	0.004119	0	0.009155
Hund29179	3.19583	0.0617729	0	0.01217	0	0.027051
Hund09882	3.19583	0.0617729	0	0.020542	0	0.045659
Hund26278	3.19583	0.0617729	0	0.018508	0	0.041137
Hund17416	3.19583	0.0617729	0	0.019688	0	0.043759
Hund10080	3.19583	0.0617729	0	0.00924	0	0.020537
Hund13693	3.19583	0.0617729	0	0.002537	0	0.005639
Hund29239	3.19583	0.0617729	0	0.020457	0	0.04547
Hund22542	3.19583	0.0617729	0	0.005343	0	0.011876
Hund27289	3.19583	0.0617729	0	0.014711	0	0.032698
Hund22196	3.19583	0.0617729	0	0.027062	0	0.06015
Hund16993	3.19583	0.0617729	0	0.010947	0	0.024332
Hund27583	3.19583	0.0617729	0	0.009545	0	0.021215
Hund04083	3.19583	0.0617729	0	0.016941	0	0.037654
Hund24132	3.19583	0.0617729	0	0.008224	0	0.01828
Hund03418	3.19583	0.0617729	0	0.01514	0	0.03365
Hund18363	3.19583	0.0617729	0	0.014063	0	0.031256
Hund22090	3.19583	0.0617729	0	0.033579	0	0.074634
Hund30284	3.19583	0.0617729	0	0.020771	0	0.046167
Hund03066	3.19583	0.0617729	0	0.005843	0	0.012987
Hund04994	3.19583	0.0617729	0	0.020426	0	0.0454
Hund30073	3.19583	0.0617729	0	0.00344	0	0.007646
Hund28043	3.19583	0.0617729	0	0.011372	0	0.025276
Hund12868	3.19583	0.0617729	0	0.020605	0	0.045798
Hund11512	3.19583	0.0617729	0	0.012208	0	0.027134
Hund01650	3.19583	0.0617729	0	0.01775	0	0.039453
Hund07887	3.19583	0.0617729	0	0.018996	0	0.042222
Hund05290	3.19583	0.0617729	0	0.018672	0	0.041502
Hund18261	3.19583	0.0617729	0	0.005439	0	0.012089
Hund04270	3.19583	0.0617729	0	0.017345	0	0.038551
Hund08675	3.19583	0.0617729	0	0.022241	0	0.049433
Hund30460	3.19583	0.0617729	0	0.00423	0	0.009403
Hund12950	3.19583	0.0617729	0	0.006666	0	0.014816
Hund22562	3.19583	0.0617729	0	0.011195	0	0.024882
Hund07934	3.19583	0.0617729	0	0.006322	0	0.014051
Hund21681	3.19583	0.0617729	0	0.015446	0	0.034332
Hund01354	3.19583	0.0617729	0	0.027518	0	0.061163
Hund31312	3.19583	0.0617729	0	0.008195	0	0.018214
Hund29816	3.19583	0.0617729	0	0.004278	0	0.009509
Hund30440	3.19583	0.0617729	0	0.008097	0	0.017998
Hund30229	3.19583	0.0617729	0	0.007968	0	0.017711
Hund16376	3.19583	0.0617729	0	0.009084	0	0.020191
Hund12081	3.19583	0.0617729	0	0.031855	0	0.070804
Hund25643	3.19583	0.0617729	0	0.002583	0	0.005741
Hund05008	3.19583	0.0617729	0	0.024242	0	0.053881
Hund13356	3.19583	0.0617729	0	0.022541	0	0.0501
Hund10999	3.19583	0.0617729	0	0.013587	0	0.0302
Hund10501	3.19583	0.0617729	0	0.006952	0	0.015451
Hund30141	3.19583	0.0617729	0	0.004951	0	0.011005
Hund30886	3.19583	0.0617729	0	0.025265	0	0.056155
Hund07760	3.19583	0.0617729	0	0.017297	0	0.038445
Hund01308	3.19583	0.0617729	0	0.019648	0	0.043671
Hund31246	3.19583	0.0617729	0	0.018807	0	0.041803
Hund26038	3.19583	0.0617729	0	0.007508	0	0.016688
Hund27786	3.19583	0.0617729	0	0.010272	0	0.022832
Hund26414	3.19583	0.0617729	0	0.004442	0	0.009873
Hund15028	3.19583	0.0617729	0	0.003051	0	0.006781
Hund02958	3.19583	0.0617729	0	0.007277	0	0.016175
Hund27814	3.19583	0.0617729	0	0.012096	0	0.026885
Hund30429	3.19583	0.0617729	0	0.004925	0	0.010947
Hund30422	3.19583	0.0617729	0	0.016433	0	0.036526
Hund02868	3.19583	0.0617729	0	0.004021	0	0.008938
Hund07545	3.19583	0.0617729	0	0.01393	0	0.030963
Hund13445	3.19583	0.0617729	0	0.008169	0	0.018157
Hund10090	3.19583	0.0617729	0	0.010988	0	0.024422
Hund00703	3.19583	0.0617729	0	0.01374	0	0.030539
Hund20788	3.19583	0.0617729	0	0.013754	0	0.030571
Hund01769	3.19583	0.0617729	0	0.028799	0	0.064011
Hund01480	3.19583	0.0617729	0	0.020874	0	0.046395
Hund04863	3.17941	5.99313e-09	0.020014	0.182946	0.04465	0.406628
MSTRG.6419	3.1257	2.9875e-53	0.415883	3.36053	0.927793	7.46933
MSTRG.4349	3.08107	1.92709e-44	0.167501	1.32219	0.373678	2.93879
MSTRG.16620	2.99607	1.59168e-258	0.660321	4.83043	1.47311	10.7364
MSTRG.2502	2.99415	1.94642e-38	0.184826	1.3679	0.412328	3.04039
MSTRG.18172	2.98239	1.22944e-76	0.227948	1.64823	0.50853	3.66347
Hund08889	2.95609	1.08927e-40	0.095225	0.689513	0.212438	1.53256
Hund03330	2.94339	9.70777e-78	0.163846	1.17309	0.365525	2.60739
Hund15789	2.92307	4.46091e-14	0.093443	0.648223	0.208461	1.44078
Hund16500	2.92307	5.05596e-06	0.021839	0.159987	0.04872	0.355598
Hund23061	2.92307	0.000213344	0.010599	0.073045	0.023645	0.162356
Hund22560	2.8982	1.03514e-21	0.168281	1.09711	0.375418	2.43851
Hund29438	2.84061	0.000337551	0.010703	0.069426	0.023876	0.154311
MSTRG.7066	2.82843	1.10741e-11	0.169465	1.18185	0.378059	2.62686
Hund12768	2.8147	0	1.06714	1.87427	2.38068	4.16587
Hund08423	2.81204	1.26232e-05	0.049514	0.312858	0.11046	0.695379
MSTRG.5689	2.80626	6.5928e-16	0.240518	1.60285	0.536572	3.56259
Hund06948	2.77107	1.67088e-15	0.033805	0.213255	0.075415	0.473996
Hund20395	2.75314	0.0155582	0.003914	0.02766	0.008731	0.061479
MSTRG.17847	2.74107	3.9978e-22	0.182588	1.13745	0.407335	2.52818
MSTRG.15221	2.7328	0	15.4973	94.1905	34.5729	209.354
Hund05005	2.72277	1.8364e-09	0.074498	0.507545	0.166197	1.1281
Hund14723	2.71026	0	0.604634	3.62461	1.34888	8.0563
Hund21575	2.70401	8.09157e-77	0.200426	1.2027	0.447131	2.67319
MSTRG.8928	2.68726	1.09379e-131	0.211874	1.25638	0.47267	2.79251
Hund19127	2.67915	7.68382e-08	0.020076	0.137109	0.044787	0.304748
MSTRG.5755	2.66004	2.8744e-14	0.253995	1.53446	0.566638	3.41058
Hund23090	2.66004	0.000879096	0.007398	0.054317	0.016503	0.120729
MSTRG.10533	2.652	2.74872e-32	0.378702	2.20447	0.844845	4.8998
MSTRG.17846	2.64336	1.78129e-38	0.26799	1.53245	0.597859	3.40613
Hund08669	2.63307	4.71082e-47	0.075986	0.932149	0.169518	2.07186
Hund19466	2.62761	5.3207e-05	0.013123	0.082072	0.029275	0.182419
Hund31175	2.60559	1.94568e-12	0.057497	0.339531	0.12827	0.754663
MSTRG.10357	2.59109	8.1175e-26	0.204051	1.14918	0.455217	2.55425
MSTRG.5708	2.59017	1.02013e-68	0.457915	2.55815	1.02156	5.6859
MSTRG.15041	2.57627	5.11987e-17	0.24161	1.38572	0.539007	3.07999
MSTRG.17615	2.57003	3.49818e-235	0.278954	1.51602	0.622319	3.3696
Hund10317	2.5605	0.025992	0.002894	0.028082	0.006457	0.062417
Hund08220	2.5605	0.025992	0.000998	0.03644	0.002227	0.080994
Hund18486	2.54961	9.21141e-69	0.160009	0.858377	0.356964	1.90788
Hund09403	2.54164	3.86153e-27	0.052558	0.290001	0.117252	0.644576
MSTRG.10288	2.52697	2.6132e-167	0.838842	4.42079	1.87137	9.82595
Hund01143	2.51868	5.49572e-07	0.053117	0.317783	0.1185	0.706325
Hund09097	2.51565	2.34948e-17	0.053028	0.28222	0.118299	0.62728
Hund14189	2.48621	4.00325e-84	0.219238	1.12528	0.489098	2.50112
Hund10334	2.47561	9.08843e-07	0.02444	0.127279	0.054522	0.282898
Hund07691	2.456	1.61855e-101	0.202011	1.01893	0.450667	2.26473
Hund18500	2.45022	4.88443e-37	0.127588	0.654975	0.284636	1.45579
MSTRG.10674	2.44704	1.16874e-166	1.08761	5.4462	2.42635	12.1051
Hund21852	2.44617	0	2.29507	11.0123	5.12006	24.4766
Hund15963	2.43904	6.02674e-26	0.072165	0.355517	0.160993	0.790195
Hund25733	2.43122	6.64086e-12	0.033918	0.176407	0.075668	0.392094
Hund10742	2.41611	1.5629e-07	0.066521	0.32491	0.148402	0.722167
MSTRG.8043	2.41366	2.95842e-131	3.09896	15.1052	6.91346	33.5737
Hund13730	2.397	4.85043e-26	0.155494	0.773649	0.34689	1.71956
MSTRG.15222	2.37925	0	18.6953	88.9389	41.7073	197.681
Hund20830	2.37206	2.70615e-08	0.026247	0.126912	0.058554	0.282082
MSTRG.9683	2.37112	1.54244e-37	0.7571	3.57432	1.68901	7.94451
MSTRG.16	2.34624	2.53793e-59	0.730139	3.4359	1.62887	7.63686
MSTRG.107	2.34186	1.03687e-126	2.90274	13.462	6.47572	29.9214
Hund27827	2.33811	4.24348e-06	0.02796	0.141228	0.062376	0.313902
Hund03823	2.33811	0.00411504	0.024327	0.118952	0.05427	0.26439
Hund18573	2.33811	0.00411504	0.01061	0.05439	0.02367	0.120891
Hund18382	2.33811	0.0450854	0.00672	0.052824	0.014991	0.11741
MSTRG.17453	2.33643	1.09027e-140	0.410554	1.90751	0.915905	4.23975
MSTRG.1527	2.31386	2.39724e-20	0.434168	2.01822	0.968585	4.48582
MSTRG.5682	2.30502	0	3.32076	15.0014	7.40828	33.3432
MSTRG.18206	2.28152	2.83548e-13	0.254051	1.16866	0.566763	2.59753
Hund13406	2.27671	1.34145e-08	0.039215	0.193743	0.087484	0.430625
MSTRG.8521	2.2677	0	170.484	750.479	380.333	1668.06
Hund11231	2.25565	2.36351e-09	0.038278	0.173955	0.085395	0.386643
Hund00575	2.25565	0.000694356	0.022454	0.123057	0.050092	0.273514
Hund17521	2.25372	7.61112e-41	0.272943	1.19229	0.608909	2.65007
Hund08939	2.25195	6.39496e-22	0.111696	0.485353	0.249182	1.07878
MSTRG.8518	2.23679	0	35.9235	154.79	80.1416	344.046
MSTRG.2700	2.23119	6.76746e-26	0.300538	1.3038	0.670471	2.89791
Hund16256	2.23051	4.48272e-97	0.227593	0.981876	0.507736	2.18238
MSTRG.10531	2.22276	1.39114e-135	0.338016	1.44233	0.75408	3.20582
MSTRG.13332	2.22129	2.54625e-14	0.303479	1.37287	0.677032	3.05144
Hund14114	2.21258	2.13149e-06	0.010972	0.053562	0.024477	0.119051
Hund19945	2.21258	0.000119312	0.018019	0.087252	0.040199	0.193931
Hund27589	2.21258	0.00711053	0.022157	0.106295	0.049431	0.236259
MSTRG.3188	2.20245	2.32432e-12	0.263539	1.12112	0.587929	2.49188
Hund23353	2.19583	0.251556	0	0.005149	0	0.011444
Hund29732	2.19583	0.251556	0	0.001931	0	0.004292
Hund08149	2.19583	0.251556	0	0.005729	0	0.012733
Hund06866	2.19583	0.251556	0	0.004509	0	0.010021
Hund10119	2.19583	0.251556	0	0.002328	0	0.005175
Hund03792	2.19583	0.251556	0	0.01102	0	0.024494
Hund12934	2.19583	0.251556	0	0.010308	0	0.022911
Hund31014	2.19583	0.251556	0	0.004947	0	0.010995
Hund20752	2.19583	0.251556	0	0.001722	0	0.003827
Hund21830	2.19583	0.251556	0	0.013542	0	0.0301
Hund23577	2.19583	0.251556	0	0.001377	0	0.00306
Hund01980	2.19583	0.251556	0	0.015423	0	0.034281
Hund06659	2.19583	0.251556	0	0.008659	0	0.019247
Hund15666	2.19583	0.251556	0	0.010086	0	0.022417
Hund22174	2.19583	0.251556	0	0.012489	0	0.02776
Hund16648	2.19583	0.251556	0	0.012642	0	0.028098
Hund28136	2.19583	0.251556	0	0.001938	0	0.004307
Hund27552	2.19583	0.251556	0	0.011599	0	0.025782
Hund28679	2.19583	0.251556	0	0.007282	0	0.016185
Hund09532	2.19583	0.251556	0	0.003677	0	0.008173
Hund01155	2.19583	0.251556	0	0.006325	0	0.014059
Hund08499	2.19583	0.251556	0	0.00502	0	0.011158
Hund29788	2.19583	0.251556	0	0.00312	0	0.006934
Hund00967	2.19583	0.251556	0	0.010219	0	0.022713
Hund00962	2.19583	0.251556	0	0.002562	0	0.005695
Hund30607	2.19583	0.251556	0	0.001782	0	0.003962
Hund30605	2.19583	0.251556	0	0.003406	0	0.007571
Hund30171	2.19583	0.251556	0	0.004636	0	0.010305
Hund30375	2.19583	0.251556	0	0.000404	0	0.000898
Hund28093	2.19583	0.251556	0	0.003679	0	0.008176
Hund28192	2.19583	0.251556	0	0.000507	0	0.001127
Hund29639	2.19583	0.251556	0	0.000439	0	0.000975
Hund16122	2.19583	0.251556	0	0.001858	0	0.00413
Hund27891	2.19583	0.251556	0	0.000758	0	0.001685
Hund27893	2.19583	0.251556	0	9.3e-05	0	0.000207
Hund15486	2.19583	0.251556	0	0.006153	0	0.013677
Hund07477	2.19583	0.251556	0	0.005076	0	0.011283
Hund03850	2.19583	0.251556	0	0.000614	0	0.001365
Hund28924	2.19583	0.251556	0	0.005031	0	0.011182
Hund03650	2.19583	0.251556	0	0.0011	0	0.002446
Hund26568	2.19583	0.251556	0	0.001423	0	0.003163
Hund30600	2.19583	0.251556	0	0.016083	0	0.035747
Hund31227	2.19583	0.251556	0	0.002023	0	0.004497
Hund29550	2.19583	0.251556	0	0.005131	0	0.011404
Hund25630	2.19583	0.251556	0	0.001477	0	0.003282
Hund22368	2.19583	0.251556	0	0.006776	0	0.015061
Hund29728	2.19583	0.251556	0	0.002013	0	0.004474
MSTRG.14466	2.19583	0.251556	0	0.002508	0	0.005575
Hund08212	2.19583	0.251556	0	0.008333	0	0.018521
Hund24616	2.19583	0.251556	0	0.001673	0	0.003719
Hund14193	2.19583	0.251556	0	0.004007	0	0.008907
Hund05183	2.19583	0.251556	0	0.001934	0	0.004298
Hund12138	2.19583	0.251556	0	0.002213	0	0.004918
Hund11139	2.19583	0.251556	0	0.005518	0	0.012265
Hund29551	2.19583	0.251556	0	0.005131	0	0.011404
Hund04099	2.19583	0.251556	0	0.005292	0	0.011762
Hund00653	2.19583	0.251556	0	0.005427	0	0.012063
Hund23440	2.19583	0.251556	0	0.0052	0	0.011558
Hund12908	2.19583	0.251556	0	0.000582	0	0.001293
Hund23084	2.19583	0.251556	0	0.001828	0	0.004063
Hund29136	2.19583	0.251556	0	0.006201	0	0.013782
Hund07804	2.19583	0.251556	0	0.003122	0	0.006938
Hund30597	2.19583	0.251556	0	0.016083	0	0.035747
Hund30020	2.19583	0.251556	0	0.010352	0	0.023008
Hund04353	2.19583	0.251556	0	0.002299	0	0.00511
Hund08329	2.19583	0.251556	0	0.00327	0	0.007269
Hund01278	2.19583	0.251556	0	0.012606	0	0.028019
Hund12325	2.19583	0.251556	0	0.00064	0	0.001421
Hund03782	2.19583	0.251556	0	0.000679	0	0.001509
Hund02124	2.19583	0.251556	0	0.005712	0	0.012696
Hund28588	2.19583	0.251556	0	0.00251	0	0.005578
Hund30675	2.19583	0.251556	0	0.001271	0	0.002824
Hund14905	2.19583	0.251556	0	0.010671	0	0.023719
Hund29204	2.19583	0.251556	0	0.007146	0	0.015883
Hund28611	2.19583	0.251556	0	0.000244	0	0.000542
Hund11364	2.19583	0.251556	0	0.000582	0	0.001293
Hund31413	2.19583	0.251556	0	0.005558	0	0.012354
MSTRG.5710	2.19455	0	1.11892	4.68094	2.49619	10.4042
Hund10063	2.18611	1.20245e-09	0.06834	0.281831	0.152461	0.626416
Hund26468	2.18611	1.77241e-47	0.223631	0.936857	0.498897	2.08232
MSTRG.16659	2.18588	0	7.28208	30.2889	16.2456	67.3222
Hund27355	2.16818	0.00119149	0.024933	0.106448	0.055624	0.236598
Hund02547	2.16818	0.00119149	0.027458	0.113469	0.061255	0.252204
MSTRG.14464	2.16663	4.94062e-49	1.70884	7.05397	3.81226	15.6786
MSTRG.1555	2.16123	6.72146e-12	0.347602	1.44555	0.775465	3.21299
MSTRG.18335	2.15102	2.95021e-31	0.785117	3.2195	1.75152	7.15587
MSTRG.209	2.14546	7.87463e-53	0.311429	1.2656	0.694768	2.813
Hund22396	2.1421	4.33307e-116	0.625003	2.53507	1.39432	5.63462
MSTRG.5945	2.14094	3.87771e-111	0.411792	1.36337	0.918666	3.03032
MSTRG.16969	2.13827	1.97615e-108	0.729516	2.9523	1.62748	6.56198
Hund15587	2.13781	1.97788e-08	0.043888	0.175849	0.09791	0.390853
MSTRG.17708	2.12938	4.23458e-59	0.287721	1.16312	0.641876	2.58524
Hund25063	2.1266	6.20202e-10	0.059508	0.248574	0.132757	0.552497
MSTRG.19628	2.09116	1.12607e-82	0.410999	1.60705	0.916897	3.57194
Hund17370	2.07507	1.065e-05	0.037901	0.143686	0.084553	0.319366
Hund02099	2.07507	6.10117e-05	0.018661	0.084977	0.04163	0.188875
Hund14737	2.07507	0.000352046	0.018834	0.086753	0.042016	0.192822
Hund19097	2.07507	0.000352046	0.011649	0.048781	0.025987	0.108424
Hund12831	2.07507	0.00206433	0.054562	0.216688	0.121723	0.481626
Hund25019	2.07507	0.0124185	0.005948	0.02655	0.01327	0.059011
Hund24168	2.07507	0.0124185	0.017392	0.071957	0.0388	0.159936
Hund11599	2.07507	0.0124185	0.00563	0.026124	0.012559	0.058065
Hund09533	2.07507	0.0809651	0.003518	0.023297	0.007848	0.051782
Hund00129	2.07507	0.0809651	0.001703	0.017503	0.003799	0.038903
Hund29205	2.07507	0.0809651	0.001233	0.010931	0.002751	0.024295
Hund03360	2.07245	2.46213e-165	0.733427	2.82483	1.6362	6.27865
Hund27253	2.06827	2.34619e-64	0.250892	0.968634	0.559715	2.15295
MSTRG.9514	2.06815	0	503.14	1928.69	1122.45	4286.84
Hund21788	2.06425	0	3.70861	14.1829	8.27353	31.5238
MSTRG.19030	2.05981	3.11231e-15	0.369053	1.45653	0.82332	3.23739
Hund15333	2.05432	1.74661e-11	0.02623	0.106374	0.058517	0.236434
MSTRG.11118	2.05354	5.44266e-21	0.290365	1.12237	0.647774	2.49466
MSTRG.17707	2.0431	5.53044e-54	0.561257	2.134	1.25211	4.74317
Hund19510	2.0341	5.06037e-37	0.3962	1.49211	0.883883	3.31647
MSTRG.784	2.02665	0	0.64378	2.38915	1.43621	5.31028
Hund28939	2.02616	1.83782e-05	0.047556	0.177243	0.106092	0.393952
MSTRG.13324	2.02233	7.48464e-84	1.09129	4.07962	2.43455	9.06763
Hund28733	2.01618	3.02541e-08	0.054822	0.219546	0.122303	0.487978
Hund28736	2.01618	3.02541e-08	0.054822	0.219546	0.122303	0.487978
Hund26971	2.0069	2.63588e-19	0.072609	0.269477	0.161983	0.598957
Hund11028	2.00107	9.7602e-07	0.061926	0.255893	0.13815	0.568766
Hund23569	2.00107	9.7602e-07	0.045763	0.188084	0.102092	0.418049
Hund26601	2.00107	0.000610858	0.030362	0.141962	0.067734	0.315534
Hund20107	2.00107	0.000610858	0.046445	0.200875	0.103613	0.446479
Hund15737	2.00107	0.000610858	0.009704	0.039037	0.021648	0.086766
MSTRG.5564	1.99747	0	2.74766	10.0412	6.12975	22.3182
Hund07563	1.98547	0	15.759	56.7623	35.1567	126.164
Hund14736	1.98095	4.6289e-14	0.331943	1.25796	0.740532	2.79602
MSTRG.4098	1.97826	0	1.48744	5.29318	3.31834	11.765
Hund15971	1.97554	0.00359349	0.008054	0.036303	0.017968	0.080689
Hund10582	1.97554	0.00359349	0.011599	0.052047	0.025876	0.115683
Hund30626	1.9626	8.24752e-12	0.036191	0.133657	0.080739	0.297074
MSTRG.5529	1.96002	0	2.98139	10.612	6.65118	23.587
MSTRG.13513	1.95668	6.70427e-23	0.316452	1.12709	0.705972	2.50514
MSTRG.15406	1.95478	3.67937e-24	0.341814	1.24446	0.762553	2.76601
MSTRG.2061	1.94697	0	4.92153	17.3471	10.9794	38.5567
MSTRG.8498	1.94579	7.46667e-15	0.43596	1.54236	0.972584	3.42816
Hund07360	1.94077	5.12194e-07	0.051254	0.194662	0.114343	0.432668
MSTRG.3607	1.93699	9.41479e-97	0.815675	2.86158	1.81969	6.36032
MSTRG.1504	1.93629	9.34723e-218	1.69662	5.93744	3.78499	13.197
MSTRG.15212	1.93174	1.96612e-83	2.63014	9.23247	5.86758	20.5207
Hund11410	1.9312	8.01361e-39	0.23773	0.841031	0.530351	1.86933
MSTRG.4375	1.92924	2.62869e-182	0.890705	3.10368	1.98707	6.89844
MSTRG.5763	1.92359	0	2.89764	10.0611	6.46434	22.3624
Hund25098	1.92307	2.14831e-16	0.119679	0.42227	0.266992	0.938564
Hund27226	1.92307	0.00106349	0.013376	0.056758	0.02984	0.126154
MSTRG.12980	1.91687	1.03504e-179	3.96541	13.6851	8.84642	30.4174
MSTRG.11859	1.90058	8.87974e-50	0.362958	1.24381	0.809722	2.76457
MSTRG.14877	1.8961	6.3673e-16	0.579279	2.04086	1.29231	4.53615
Hund22352	1.89065	0.000318089	0.013033	0.048627	0.029076	0.108082
Hund17368	1.89065	0.000318089	0.020127	0.081636	0.044901	0.181449
MSTRG.15712	1.88125	2.7657e-64	1.05015	3.53542	2.34279	7.85807
MSTRG.18023	1.87653	1.34128e-09	0.405372	1.41916	0.904345	3.15432
MSTRG.18459	1.86862	2.75221e-40	1.78812	5.95858	3.98911	13.2439
Hund15483	1.86862	0.00633877	0.031695	0.121297	0.070708	0.269603
Hund25058	1.86862	0.00633877	0.02206	0.07685	0.049215	0.170812
Hund16268	1.86862	0.00633877	0.018041	0.077583	0.040247	0.172441
Hund00617	1.86862	0.00633877	0.00777	0.035325	0.017334	0.078515
Hund30384	1.86862	0.00633877	0.018632	0.061874	0.041567	0.137525
Hund06851	1.86121	1.22914e-27	0.155455	0.516887	0.346804	1.14887
Hund05242	1.85748	1.19668e-199	1.35366	4.48314	3.01987	9.96452
Hund07281	1.84281	3.65812e-200	1.18317	3.84618	2.63954	8.54877
Hund24270	1.84061	0.00186294	0.049472	0.171128	0.110366	0.38036
MSTRG.17494	1.83768	8.84915e-18	0.373671	1.25027	0.833621	2.77893
Hund04960	1.83407	1.31233e-08	0.051725	0.175026	0.115394	0.389023
MSTRG.19600	1.83287	3.53194e-26	0.371875	1.22242	0.829615	2.71704
Hund09895	1.83115	2.65554e-06	0.01005	0.033678	0.022422	0.074854
MSTRG.19218	1.83054	0	0.915304	2.97957	2.04195	6.62259
Hund09421	1.82679	0	1216.53	3944.91	2713.95	8768.21
Hund01347	1.82354	0.00055362	0.090474	0.318682	0.201839	0.708324
Hund04281	1.82354	0.00055362	0.063903	0.247445	0.142561	0.549987
Hund09664	1.82112	1.66054e-128	0.834289	2.70005	1.86122	6.00132
MSTRG.13534	1.81924	5.42512e-28	0.565596	1.84913	1.26179	4.11001
Hund07350	1.81728	1.78564e-13	0.185933	0.625505	0.414797	1.39029
Hund08129	1.81204	0.000166229	0.03597	0.124266	0.080245	0.276202
MSTRG.12296	1.81099	1.3979e-31	1.43109	4.57916	3.19261	10.1779
MSTRG.1696	1.80941	1.80691e-25	1.01356	3.30414	2.26116	7.344
Hund19576	1.80626	3.49898e-23	0.315958	1.02026	0.704871	2.2677
Hund26304	1.80425	0	48.743	155.616	108.741	345.881
MSTRG.2378	1.80377	6.92664e-09	0.400308	1.36724	0.893048	3.03891
Hund19348	1.80377	5.0188e-05	0.017584	0.057257	0.039229	0.127264
Hund13091	1.80377	5.0188e-05	0.127259	0.409993	0.283902	0.911277
Hund23346	1.78877	1.39776e-06	0.103638	0.353433	0.231205	0.785563
Hund23553	1.78709	1.7391e-12	0.114257	0.371141	0.254895	0.824923
MSTRG.1596	1.78602	1.1239e-302	2.17457	6.85877	4.85125	15.2448
MSTRG.5919	1.77809	1.7288e-69	1.12867	3.55696	2.51796	7.90593
MSTRG.10282	1.76909	8.46903e-25	0.852475	2.70649	1.90179	6.01563
Hund14739	1.76443	1.4804e-100	0.412219	1.06377	0.919618	2.36441
Hund01822	1.75702	3.76705e-49	0.214501	0.646827	0.47853	1.43768
Hund04846	1.75315	7.36888e-07	0.058982	0.196294	0.131583	0.436296
Hund25051	1.75315	7.97413e-06	0.064139	0.197715	0.143087	0.439454
MSTRG.5522	1.75315	4.56758e-14	0.709132	2.1904	1.582	4.86853
Hund20704	1.75315	0.000289638	0.0458	0.149006	0.102175	0.331189
Hund04277	1.75315	0.00327287	0.026075	0.085199	0.058171	0.18937
Hund08339	1.75315	0.0112117	0.013576	0.039282	0.030286	0.087311
Hund23393	1.75315	0.0112117	0.057456	0.191497	0.128178	0.425633
Hund18525	1.75315	0.0398798	0.009791	0.044353	0.021843	0.098583
Hund01918	1.75314	0.15255	0.023233	0.07593	0.051831	0.168767
MSTRG.2665	1.74798	6.7256e-37	0.414875	1.27644	0.925544	2.8371
MSTRG.14800	1.73919	0	1.99001	6.0739	4.43952	13.5003
Hund14076	1.73043	3.3371e-09	0.025465	0.079397	0.056809	0.176472
Hund19915	1.72263	3.5066e-107	0.722631	2.18857	1.61212	4.86445
Hund00981	1.71998	1.27431e-06	0.110015	0.341448	0.245432	0.758924
Hund02052	1.7175	0	2.17864	6.52257	4.86032	14.4975
MSTRG.8879	1.71714	5.39315e-36	0.501063	1.51206	1.11782	3.3608
Hund23766	1.70734	4.57294e-05	0.05253	0.166653	0.11719	0.370414
MSTRG.11636	1.70277	9.54447e-26	1.20118	3.63068	2.67971	8.06979
MSTRG.1465	1.70192	4.13952e-63	1.00139	2.99269	2.234	6.65175
Hund10911	1.69175	0.00050426	0.04045	0.128273	0.09024	0.285108
Hund09556	1.6902	1.72342e-269	0.424907	1.24565	0.947925	2.76866
Hund31201	1.68805	3.04214e-09	0.051924	0.159035	0.115837	0.353483
MSTRG.8719	1.68662	9.77085e-111	1.97548	5.83409	4.40709	12.9672
MSTRG.165	1.68659	6.28471e-30	0.445702	1.32611	0.994316	2.9475
MSTRG.14801	1.68546	0	1.73747	5.10847	3.87612	11.3544
MSTRG.12368	1.68443	5.50608e-102	0.850855	2.50031	1.89817	5.55735
MSTRG.10718	1.68218	1.21519e-59	0.749522	2.20134	1.67211	4.89285
MSTRG.8468	1.67865	0	3.50875	10.272	7.82767	22.8312
Hund03091	1.67598	2.27625e-12	0.156581	0.463147	0.349315	1.02942
Hund02830	1.67598	1.68281e-23	0.096264	0.282782	0.214755	0.62853
Hund06706	1.67068	2.39502e-05	0.0455	0.136237	0.101506	0.30281
MSTRG.19362	1.6647	0	4.23344	12.2719	9.44437	27.2764
Hund04568	1.66156	5.03721e-173	0.418296	1.24326	0.933175	2.76335
MSTRG.2430	1.65186	1.00804e-27	0.62421	1.80838	1.39255	4.01943
Hund22017	1.65127	3.81724e-06	0.082267	0.247322	0.183529	0.549715
MSTRG.10608	1.64964	2.50481e-30	0.492326	1.42997	1.09833	3.17836
MSTRG.15385	1.64716	5.33241e-28	0.771814	2.22255	1.72184	4.93999
MSTRG.1771	1.64668	5.00763e-56	1.11179	3.18768	2.4803	7.08514
MSTRG.10607	1.64623	1.56841e-35	1.12997	3.25067	2.52085	7.22515
MSTRG.17976	1.64296	7.35771e-24	0.449673	1.29304	1.00318	2.87399
MSTRG.15410	1.64067	1.66276e-14	0.456475	1.32602	1.01835	2.9473
Hund06947	1.63785	0	6.32709	17.9917	14.1151	39.9895
MSTRG.334	1.63229	1.76594e-13	0.394354	1.13791	0.879763	2.5292
Hund05359	1.62762	0.000878348	0.028723	0.094295	0.064077	0.209587
Hund14154	1.62205	1.16859e-153	1.8514	5.2189	4.13029	11.5999
Hund17377	1.61564	6.59483e-06	0.039462	0.118015	0.088037	0.262308
MSTRG.18339	1.61564	4.88217e-20	0.438256	1.22527	0.977705	2.72337
MSTRG.13599	1.61297	3.62359e-47	0.703668	1.98	1.56981	4.40087
Hund00943	1.61113	0.000137807	0.07172	0.206685	0.160001	0.459391
Hund00299	1.61113	0.000137807	0.08027	0.234537	0.179074	0.521297
Hund12156	1.61113	5.12601e-08	0.126114	0.354992	0.281347	0.789028
Hund03298	1.60979	0	9.68933	27.0341	21.6159	60.0877
MSTRG.10507	1.60781	1.37126e-26	0.832341	2.3444	1.85687	5.21082
Hund09352	1.60648	7.32323e-33	0.294565	0.823021	0.657145	1.8293
MSTRG.5663	1.60489	3.61947e-28	0.576367	1.61892	1.28582	3.59832
Hund10068	1.6033	4.93021e-250	1.24589	3.46465	2.77946	7.70076
MSTRG.17965	1.6028	7.976e-245	1.42395	3.93825	3.1767	8.75342
MSTRG.782	1.60181	3.98128e-102	2.09373	5.80344	4.67091	12.8991
MSTRG.18114	1.5975	1.43892e-19	0.443412	1.22846	0.989207	2.73045
MSTRG.5097	1.59727	0	11.1855	30.9468	24.9538	68.7844
Hund15997	1.59187	5.55418e-12	0.170649	0.468351	0.3807	1.04099
MSTRG.11091	1.59116	2.42833e-64	1.07809	2.96931	2.40511	6.59979
Hund16964	1.58965	5.53056e-07	0.038068	0.106563	0.084927	0.236855
Hund03377	1.58965	0.000457438	0.018147	0.056527	0.040483	0.125641
Hund25407	1.58965	0.000457438	0.062888	0.192748	0.140297	0.428415
Hund29935	1.58562	0	2.53538	6.92951	5.65618	15.402
MSTRG.16635	1.57781	9.27734e-150	3.02602	8.25985	6.75076	18.3589
Hund09515	1.57712	3.52173e-31	0.202225	0.555351	0.451143	1.23436
Hund17248	1.57011	4.42712e-275	2.44693	6.64826	5.45886	14.7768
MSTRG.14547	1.56943	1.96944e-56	1.25808	3.42732	2.80665	7.61779
Hund10342	1.56606	5.55401e-16	0.440121	1.19508	0.981865	2.65627
Hund23754	1.5605	0.000237864	0.1376	0.372442	0.306973	0.827815
Hund04390	1.5605	0.00153157	0.099187	0.256166	0.221276	0.569372
Hund20323	1.5605	0.0101211	0.067184	0.232446	0.14988	0.51665
Hund17517	1.5605	0.0101211	0.024921	0.082824	0.055597	0.18409
Hund08537	1.5605	0.0101211	0.014357	0.037314	0.03203	0.082936
Hund11905	1.5605	0.0101211	0.038508	0.110072	0.085908	0.244653
Hund13377	1.5605	0.0101211	0.011361	0.037304	0.025345	0.082914
Hund12672	1.5605	0.0725844	0.012299	0.047854	0.027437	0.106364
Hund17056	1.5605	0.0725844	0.01208	0.038106	0.026949	0.084696
MSTRG.14808	1.55679	7.96369e-67	2.63054	7.09534	5.86847	15.7706
Hund01723	1.55611	5.34907e-75	0.750117	2.02248	1.67344	4.49529
MSTRG.7121	1.55151	3.31655e-10	0.592369	1.65261	1.32152	3.6732
MSTRG.4571	1.54961	1.27711e-08	0.560057	1.48226	1.24943	3.29456
Hund22459	1.54833	7.97643e-08	0.413023	1.11889	0.921414	2.48692
Hund01214	1.54783	3.12345e-58	0.73687	1.97293	1.64388	4.38517
Hund19414	1.5467	4.99383e-07	0.03181	0.087935	0.070966	0.19545
Hund00035	1.54426	0	2.57924	6.8385	5.75403	15.1997
MSTRG.9512	1.54295	0	3.00683	8.01282	6.70794	17.8098
MSTRG.3192	1.54093	1.30593e-82	1.01004	2.69714	2.2533	5.99484
Hund09404	1.53592	5.67904e-143	0.508737	1.33354	1.13494	2.96401
Hund14508	1.53075	0.000791491	0.083267	0.249653	0.185761	0.554896
Hund13858	1.52574	1.02453e-05	0.032628	0.08918	0.072789	0.198218
MSTRG.19198	1.5228	0	8.32027	21.8575	18.5617	48.5819
Hund04119	1.52214	7.50372e-38	0.547852	1.44653	1.2222	3.21514
Hund31425	1.52214	1.98666e-74	0.636178	1.68162	1.41925	3.73767
Hund24199	1.51868	1.56939e-10	0.061188	0.162816	0.136503	0.361885
Hund10416	1.51868	0.00517656	0.091526	0.2506	0.204184	0.557
Hund27328	1.51868	0.00517656	0.028396	0.076171	0.063349	0.169303
Hund19473	1.50736	1.10676e-116	0.400343	1.01625	0.893125	2.25878
Hund13023	1.50209	0	5.64958	14.6344	12.6036	32.5275
Hund02651	1.50161	2.68269e-10	0.178283	0.461793	0.397731	1.02641
MSTRG.15056	1.49587	3.39858e-28	0.705138	1.82239	1.57309	4.05057
MSTRG.19420	1.49547	0	4.19766	10.8248	9.36456	24.0598
Hund29138	1.49423	8.61873e-14	0.498825	1.30934	1.11283	2.91023
Hund05443	1.4918	5.87164e-123	0.970038	2.49533	2.16406	5.54628
MSTRG.3339	1.4918	1.17986e-153	2.22025	5.71616	4.95315	12.7051
Hund08995	1.49011	1.76124e-05	0.03063	0.081864	0.068333	0.181955
Hund12631	1.49011	1.46965e-06	0.19028	0.495791	0.424495	1.10198
Hund17500	1.49011	0.0357518	0.007024	0.024431	0.01567	0.054303
MSTRG.11506	1.48858	1.1926e-34	0.548682	1.41736	1.22405	3.15032
MSTRG.3690	1.48325	8.57986e-98	1.98062	5.06212	4.41856	11.2514
MSTRG.9112	1.48147	8.30232e-25	0.725145	1.86936	1.61773	4.15496
Hund31285	1.48095	0	1.78257	4.73081	3.97674	10.515
Hund00775	1.48079	0	1.62632	4.48427	3.62815	9.96703
Hund10087	1.48039	0	16.3066	41.6264	36.3784	92.5216
Hund24386	1.47897	9.19081e-06	0.028007	0.073943	0.062482	0.164351
MSTRG.19153	1.47859	7.89455e-63	0.793595	2.02914	1.77043	4.51011
Hund17371	1.46915	0	3.32701	8.42411	7.42223	18.724
MSTRG.16725	1.46684	3.58899e-87	1.30012	3.28734	2.90043	7.30666
MSTRG.2156	1.46605	6.59182e-47	0.377254	1.15376	0.841615	2.56443
MSTRG.12982	1.46412	8.135e-289	1.52457	3.84497	3.40115	8.54608
MSTRG.5100	1.46338	0	8.02799	20.3665	17.9096	45.2678
MSTRG.10141	1.46307	3.49307e-25	0.699302	1.7638	1.56007	3.92035
MSTRG.12541	1.46059	3.71551e-28	0.725374	1.83217	1.61824	4.0723
Hund21380	1.45681	8.12162e-83	1.81766	4.5736	4.05501	10.1656
Hund00017	1.45615	0	13.4267	33.6785	29.9537	74.856
MSTRG.15409	1.45526	3.56503e-202	2.78715	6.93715	6.21785	15.419
MSTRG.192	1.45486	1.27212e-30	0.5404	1.36259	1.20558	3.02859
Hund02927	1.45359	3.01687e-05	0.034308	0.091935	0.076539	0.204341
Hund00779	1.45359	0.000710954	0.05599	0.144827	0.124908	0.321902
Hund23305	1.45359	0.0179258	0.013604	0.034681	0.030349	0.077084
Hund14392	1.45359	0.0179258	0.023657	0.069677	0.052777	0.154869
Hund18357	1.45359	0.0179258	0.020777	0.068484	0.046352	0.152217
Hund13828	1.45289	0	6.61071	16.548	14.7478	36.7807
Hund25404	1.44858	0	4.55409	11.3674	10.1597	25.266
Hund19418	1.44704	6.86542e-07	0.150707	0.389636	0.336211	0.86603
Hund17206	1.44704	6.86542e-07	0.057264	0.146865	0.127751	0.326432
Hund16157	1.44663	6.668e-44	0.280816	0.710597	0.626471	1.57942
Hund21481	1.44557	0	4.0865	9.16309	9.11658	20.3665
Hund21805	1.4452	0	9.79277	24.3881	21.8467	54.2067
MSTRG.3130	1.44502	1.21702e-221	2.08673	5.21143	4.65528	11.5833
MSTRG.14003	1.4429	2.41604e-146	4.07417	10.1426	9.08906	22.5435
Hund18557	1.4412	0.000367537	0.023545	0.058138	0.052527	0.129222
Hund15679	1.4412	0.000367537	0.098146	0.236502	0.218955	0.525665
Hund30071	1.4412	0.000367537	0.098945	0.264211	0.220736	0.587254
MSTRG.18662	1.4384	0	13.8483	34.314	30.8942	76.2685
MSTRG.1616	1.43596	1.04585e-13	0.459353	1.15332	1.02477	2.56344
Hund08984	1.43168	2.10896e-64	0.821184	2.02937	1.83198	4.5106
Hund10935	1.43122	4.28222e-06	0.063242	0.160262	0.141087	0.356209
Hund17292	1.43122	4.28222e-06	0.077151	0.191333	0.172115	0.425269
Hund26065	1.43122	0.00901089	0.027518	0.081447	0.06139	0.181029
MSTRG.17439	1.43122	5.27539e-11	0.663836	1.63677	1.48095	3.63799
Hund26811	1.42057	1.16808e-06	0.137898	0.351339	0.307636	0.78091
Hund04258	1.41871	3.04029e-299	1.95358	4.84861	4.35823	10.7768
Hund07069	1.4174	4.83116e-20	0.125164	0.306386	0.279228	0.680993
MSTRG.8101	1.41728	5.97257e-22	0.977611	2.38286	2.18095	5.29631
Hund05209	1.41705	0	19.5892	47.827	43.7014	106.303
Hund21551	1.41611	1.09475e-12	0.199425	0.482868	0.444898	1.07325
Hund21850	1.41307	0	1.7035	4.401	3.80033	9.78196
MSTRG.6755	1.41302	6.75217e-118	1.2823	3.12284	2.86068	6.94103
MSTRG.10798	1.40998	0	7.48818	18.1894	16.7054	40.4289
MSTRG.10953	1.40984	1.858e-81	5.23151	12.7415	11.671	28.3201
MSTRG.13527	1.4085	2.25809e-26	1.10036	2.66995	2.45479	5.93441
MSTRG.13108	1.40816	2.79053e-22	1.45197	3.52783	3.2392	7.84119
Hund02882	1.40522	8.70075e-08	0.05755	0.13946	0.128388	0.309973
Hund11772	1.40167	9.72169e-13	0.221956	0.54894	0.495162	1.22011
MSTRG.18178	1.39987	0	6.67056	17.0223	14.8814	37.8349
Hund05109	1.39848	2.6718e-13	0.242094	0.590681	0.540088	1.31289
MSTRG.894	1.39735	9.59789e-53	1.37572	3.31121	3.0691	7.35971
Hund00206	1.397	0.00122089	0.15622	0.37447	0.348511	0.832322
Hund01775	1.397	0.00122089	0.030039	0.076528	0.067013	0.170096
Hund16835	1.397	4.15798e-11	0.1685	0.407252	0.375906	0.905185
Hund02012	1.3913	6.05566e-23	0.456958	1.09584	1.01943	2.43568
Hund18910	1.39094	0	32.8521	78.7758	73.2897	175.092
MSTRG.2557	1.39086	7.12028e-56	1.81956	4.38002	4.05925	9.73533
Hund24941	1.39058	0.00062995	0.060792	0.150896	0.135621	0.335392
MSTRG.8469	1.38762	0	1.01605	2.43308	2.26669	5.40791
MSTRG.4238	1.38717	2.03649e-33	0.739677	1.77267	1.65015	3.94005
Hund10014	1.38573	2.40128e-46	0.936592	2.2449	2.08944	4.98965
Hund06075	1.3825	7.03386e-11	0.071616	0.170908	0.159767	0.379872
MSTRG.19537	1.37463	1.38701e-20	0.601784	1.43524	1.34252	3.19007
MSTRG.18190	1.37206	1.09679e-13	0.56702	1.34505	1.26496	2.98961
Hund27037	1.36982	4.32549e-10	0.111133	0.266059	0.247927	0.59136
MSTRG.18506	1.36982	1.58347e-14	1.06041	2.53219	2.36566	5.62821
Hund20684	1.36786	6.44754e-06	0.073398	0.172893	0.163744	0.384284
Hund19658	1.36612	3.25815e-11	0.218056	0.524033	0.486462	1.16475
Hund23361	1.36366	0	6.65044	15.6448	14.8365	34.7733
Hund05911	1.3632	9.15649e-07	0.207829	0.507062	0.463645	1.12703
MSTRG.11970	1.36247	1.40721e-149	1.4444	3.395	3.22232	7.54596
Hund16413	1.36125	0	4.47634	10.5129	9.98626	23.3667
MSTRG.12890	1.36034	9.01419e-201	19.6265	46.115	43.7848	102.498
Hund24083	1.35801	3.55099e-08	0.119914	0.284738	0.267517	0.632876
Hund19389	1.35101	4.65229e-224	4.58477	10.6974	10.2282	23.7766
Hund06982	1.3441	0	474.832	1101.93	1059.3	2449.23
Hund10309	1.34365	1.56592e-270	7.19122	16.696	16.0429	37.1097
MSTRG.17918	1.34365	1.07013e-74	0.900278	2.09069	2.00843	4.64691
MSTRG.7356	1.34361	0	15.3039	35.5138	34.1415	78.9352
Hund11763	1.33811	0.00107264	0.040564	0.095951	0.090495	0.213266
Hund13733	1.33811	0.00055362	0.056466	0.138713	0.12597	0.308313
Hund17683	1.33811	0.000148901	0.04295	0.10549	0.095818	0.23447
Hund05150	1.33811	0.000148901	0.038984	0.095655	0.08697	0.212609
Hund15768	1.33811	0.00405647	0.024952	0.060484	0.055666	0.134435
Hund02888	1.33811	0.00798368	0.020632	0.051337	0.046028	0.114105
Hund15369	1.33811	0.00798368	0.012874	0.032968	0.02872	0.073276
Hund05408	1.33811	5.67552e-06	0.108606	0.256585	0.24229	0.570303
Hund09966	1.33811	1.54697e-06	0.052935	0.124084	0.118093	0.275798
Hund14742	1.33811	0.0157456	0.047033	0.111198	0.104926	0.247156
Hund12122	1.33811	0.0157456	0.02953	0.073101	0.065878	0.162478
Hund25555	1.33811	0.0157456	0.134212	0.354006	0.299413	0.786837
Hund23228	1.33811	8.54942e-09	0.097622	0.230598	0.217784	0.512543
Hund04329	1.33811	0.0313477	0.04306	0.103218	0.096062	0.22942
Hund20671	1.33811	3.9502e-14	0.290325	0.671239	0.647687	1.49194
Hund23306	1.33811	0.0636932	0.014898	0.044306	0.033236	0.098477
Hund11543	1.33811	0.0636932	0.035181	0.07536	0.078486	0.167499
Hund10678	1.33811	0.0636932	0.008065	0.017029	0.017992	0.037849
Hund25539	1.33811	0.134013	0.02673	0.055892	0.059633	0.124228
Hund04799	1.33811	0.134013	0.013443	0.030465	0.029989	0.067713
Hund11816	1.33811	0.134013	0.007341	0.023061	0.016377	0.051256
Hund26761	1.33811	0.296252	0.013286	0.026952	0.02964	0.059905
Hund27585	1.33811	0.296252	0.003562	0.054766	0.007947	0.121727
Hund14873	1.33811	0.296252	0.005448	0.023382	0.012154	0.051971
Hund29895	1.33811	0.296252	0.002754	0.006934	0.006143	0.015413
Hund31020	1.33811	0.296252	0.014894	0.027329	0.033228	0.060742
Hund29861	1.33811	0.296252	0.016104	0.037748	0.035927	0.083901
Hund13083	1.33811	0.296252	0.0105	0.025803	0.023425	0.057351
Hund17752	1.33811	0.296252	0.008345	0.016106	0.018617	0.035798
Hund30331	1.33811	0.296252	0.004075	0.011502	0.009092	0.025565
Hund27815	1.33811	0.296252	0.01551	0.058597	0.034601	0.130241
Hund09756	1.33811	0.296252	0.010116	0.024033	0.022568	0.053416
MSTRG.14799	1.33341	4.12627e-115	11.4009	26.2746	25.4342	58.3996
Hund24727	1.33251	4.12797e-25	0.518384	1.19614	1.15646	2.65862
Hund02767	1.3308	1.64022e-19	0.102391	0.235513	0.228424	0.523466
Hund18681	1.32874	1.20266e-29	0.252781	0.579737	0.563928	1.28856
MSTRG.14607	1.32789	3.44008e-118	2.22715	5.11873	4.96855	11.3772
MSTRG.6578	1.32661	1.66677e-93	3.7361	8.58726	8.33486	19.0866
MSTRG.1524	1.32481	4.21121e-31	0.830688	1.90435	1.85318	4.23273
MSTRG.14809	1.32037	1.20026e-134	12.6878	28.9632	28.3053	64.3755
MSTRG.17084	1.31625	0	46.7684	106.451	104.336	236.606
Hund24916	1.31114	7.11451e-11	0.585328	1.32737	1.30581	2.9503
Hund02390	1.30891	2.5609e-196	0.56912	1.29622	1.26965	2.88107
Hund14853	1.30821	1.46265e-18	0.378635	0.859177	0.844696	1.90966
MSTRG.11584	1.30594	0	21.5706	48.754	48.1219	108.364
MSTRG.5721	1.30264	7.26343e-81	1.1103	2.50563	2.47697	5.56918
MSTRG.10865	1.30037	0	10.081	22.6985	22.4897	50.4513
Hund16145	1.29747	0.000250782	0.089364	0.200233	0.199362	0.44505
Hund03628	1.29747	0.000250782	0.094744	0.219098	0.211363	0.486981
Hund26760	1.29663	0	33.9793	73.6977	75.8043	163.805
MSTRG.5978	1.29444	1.48975e-146	2.51091	5.63805	5.60158	12.5315
Hund05482	1.29371	0.00048524	0.055605	0.135855	0.12405	0.30196
Hund28945	1.29371	0.00048524	0.32606	0.788901	0.727406	1.75346
Hund11665	1.29193	0	3.88485	8.69804	8.66672	19.3328
MSTRG.4139	1.29166	2.76905e-69	0.861176	1.92999	1.9212	4.28973
MSTRG.14004	1.28796	5.10821e-84	4.53091	10.1129	10.108	22.4775
Hund08643	1.28636	8.57826e-33	0.695821	1.55458	1.55231	3.45531
MSTRG.2960	1.28627	4.76592e-23	1.27474	2.85916	2.84382	6.35497
MSTRG.1528	1.28482	2.3732e-62	1.0809	2.41417	2.41139	5.3659
Hund23320	1.28411	1.16984e-128	1.24312	2.93534	2.77327	6.52428
Hund14161	1.28366	0.00182101	0.056768	0.122889	0.126644	0.273141
Hund02705	1.28366	0.00182101	0.052381	0.126456	0.116856	0.28107
Hund11033	1.28092	9.89069e-130	1.37811	3.06619	3.07443	6.81512
MSTRG.573	1.28039	1.60116e-05	0.489728	1.10981	1.09253	2.46674
MSTRG.3393	1.2802	1.98403e-119	0.704753	1.56639	1.57223	3.48155
Hund05117	1.27978	0	11.137	24.7546	24.8455	55.0212
MSTRG.7160	1.27921	1.47642e-07	0.75637	1.66579	1.68739	3.7025
Hund16550	1.27893	2.76152e-108	1.16809	2.59549	2.60589	5.76891
Hund14846	1.27717	7.99935e-36	0.310815	0.678346	0.693396	1.50774
Hund15050	1.27671	3.07574e-05	0.21616	0.485217	0.482231	1.07848
MSTRG.16488	1.27464	8.71815e-268	15.8988	35.1771	35.4686	78.187
MSTRG.8227	1.27205	2.94155e-55	4.23274	9.3418	9.44281	20.7637
Hund21148	1.27132	0	14.5649	32.1402	32.4928	71.437
Hund16751	1.26864	0	11.0172	25.3839	24.5782	56.42
MSTRG.14807	1.26783	0	49.6278	109.438	110.715	243.243
Hund23545	1.26772	0.00693806	0.04135	0.101202	0.092249	0.224938
Hund11975	1.26772	0.00693806	0.046977	0.103242	0.104801	0.229472
Hund03253	1.26772	0.00693806	0.097857	0.230286	0.218308	0.511848
Hund01674	1.2656	4.52538e-18	0.435905	0.964183	0.972459	2.14306
MSTRG.4561	1.26434	1.98617e-80	2.67901	5.88321	5.97661	13.0764
Hund19463	1.26354	2.75374e-252	4.93231	10.8271	11.0035	24.0651
MSTRG.18874	1.26345	5.46112e-68	2.49869	5.4933	5.57432	12.2098
MSTRG.9911	1.26304	1.29803e-88	0.932455	2.04714	2.08021	4.5501
Hund08817	1.2627	5.70915e-19	0.152743	0.335531	0.340754	0.745774
MSTRG.768	1.26094	4.38255e-09	0.528169	1.16611	1.17829	2.59187
Hund29926	1.25565	0.0136535	0.025515	0.055449	0.056922	0.123244
MSTRG.18908	1.25367	1.06517e-63	1.53941	3.35938	3.43427	7.46678
MSTRG.13525	1.25335	4.086e-28	2.50095	5.44678	5.57937	12.1064
Hund14838	1.25165	4.69529e-109	0.532746	1.1667	1.1885	2.59318
Hund18515	1.25046	0	7.537	16.3983	16.8143	36.4479
MSTRG.19080	1.24971	2.86313e-32	0.902546	1.9667	2.01349	4.37131
MSTRG.14548	1.24945	1.5486e-37	2.20822	4.8143	4.92632	10.7006
MSTRG.1614	1.2491	1.3144e-10	0.724205	1.59655	1.61563	3.5486
Hund02315	1.24905	3.04777e-128	2.74323	5.96335	6.11986	13.2545
Hund02164	1.24797	0	1.40023	3.06111	3.12378	6.80382
Hund19522	1.24675	1.66775e-154	1.95793	4.24821	4.36794	9.44236
MSTRG.13027	1.24619	1.31018e-20	1.65455	3.58399	3.69114	7.96602
Hund26215	1.245	5.14742e-05	0.062831	0.13877	0.140169	0.30844
Hund17435	1.24076	0	13.1044	28.2237	29.2346	62.7319
MSTRG.18898	1.24028	1.44997e-86	2.04956	4.42307	4.57236	9.831
Hund04665	1.23857	9.87549e-05	0.070532	0.154744	0.15735	0.343945
Hund17012	1.23857	0.0271758	0.030386	0.069302	0.067787	0.154035
Hund11451	1.23554	3.31096e-09	0.159124	0.344189	0.354989	0.765018
MSTRG.6786	1.23554	5.98827e-73	2.23089	4.80689	4.97688	10.6841
MSTRG.12052	1.23495	5.83747e-68	3.76152	8.08695	8.39158	17.9746
MSTRG.9897	1.23446	0	21.7382	46.7635	48.4957	103.94
MSTRG.11270	1.23347	5.59075e-58	1.75951	3.78664	3.9253	8.41644
MSTRG.10498	1.23325	4.68789e-60	0.752297	1.62057	1.6783	3.60198
Hund11906	1.23314	1.2111e-05	0.040433	0.088669	0.090203	0.197081
MSTRG.6976	1.23067	3.04693e-83	1.1061	2.35009	2.46759	5.22346
MSTRG.15449	1.22866	4.74164e-35	1.92617	4.14461	4.2971	9.21208
Hund02833	1.22783	4.69408e-19	0.079076	0.170715	0.17641	0.379442
MSTRG.2045	1.22737	4.78722e-46	0.7656	1.63857	1.70798	3.64198
MSTRG.7494	1.22724	1.99202e-83	0.983684	2.10392	2.1945	4.67631
Hund05322	1.22708	2.32033e-05	0.274369	0.589049	0.612089	1.30926
Hund23071	1.22521	2.30446e-08	0.157096	0.337458	0.350465	0.750055
Hund18395	1.22484	2.4949e-280	1.66667	3.56052	3.71817	7.91384
MSTRG.8798	1.22302	1.14317e-141	1.12523	2.40221	2.51028	5.33931
MSTRG.1441	1.2216	0	5.5207	11.7712	12.3161	26.1634
Hund06927	1.2207	1.78463e-100	1.57107	3.35398	3.5049	7.45477
MSTRG.10506	1.21961	1.95631e-22	0.72375	1.55192	1.61461	3.44941
Hund21151	1.21927	0	24.4148	51.9687	54.467	115.509
MSTRG.15450	1.21923	1.11921e-14	0.555032	1.18556	1.23822	2.63511
MSTRG.5320	1.21476	2.53531e-123	1.89052	4.01763	4.21755	8.92986
Hund08756	1.21258	0.00597885	0.091193	0.197041	0.203443	0.437955
Hund19919	1.21258	0.00597885	0.010434	0.023876	0.023278	0.053068
Hund30275	1.21258	0.0549745	0.027851	0.058452	0.062133	0.12992
Hund11984	1.21258	4.88528e-12	0.227086	0.486248	0.506605	1.08077
Hund04854	1.20699	0	0.601977	1.27204	1.34295	2.82731
MSTRG.16391	1.20678	9.86586e-62	1.55532	3.28265	3.46975	7.29623
Hund13681	1.20656	2.86374e-35	0.683947	1.44805	1.52582	3.21852
Hund11653	1.20632	1.41618e-10	0.496759	1.04984	1.10822	2.33345
MSTRG.9722	1.20484	9.03892e-09	0.697218	1.49955	1.55542	3.333
MSTRG.3234	1.20381	1.59519e-14	1.33003	2.82093	2.96715	6.27
Hund05868	1.20348	4.1663e-193	0.655073	1.30318	1.4614	2.89653
Hund03921	1.20283	6.22346e-49	0.943658	1.94278	2.10521	4.31814
Hund03971	1.20245	5.86701e-07	0.360147	0.764947	0.803451	1.70022
MSTRG.3396	1.20169	1.4609e-30	0.834943	1.76825	1.86267	3.93024
Hund25038	1.20085	0	28.8755	60.6799	64.4184	134.871
Hund01564	1.19966	2.1071e-68	0.262187	0.55955	0.584913	1.24369
Hund05846	1.19912	4.65198e-72	0.362348	0.74557	0.808362	1.65715
Hund19971	1.19895	1.389e-07	0.214966	0.464478	0.479567	1.03238
MSTRG.5706	1.19867	1.96828e-88	1.1477	2.41131	2.56041	5.35954
MSTRG.15415	1.19717	0	3.74984	7.86183	8.36551	17.4742
MSTRG.3300	1.19628	1.1329e-20	1.63937	3.44415	3.65727	7.65521
Hund00427	1.19586	9.90068e-17	0.247817	0.518731	0.552856	1.15297
Hund27176	1.19297	3.73456e-23	0.732107	1.53622	1.63326	3.41449
MSTRG.16255	1.19257	1.49604e-15	0.626238	1.30823	1.39707	2.90775
MSTRG.5491	1.19228	1.40084e-126	1.01413	2.12065	2.26242	4.7135
MSTRG.2784	1.19083	2.57421e-18	1.54997	3.24613	3.45782	7.21506
MSTRG.17953	1.18676	2.13292e-36	4.52811	9.4441	10.1018	20.9911
Hund19521	1.18611	1.73016e-05	0.039477	0.085032	0.08807	0.188999
MSTRG.15528	1.18611	3.08722e-16	1.56322	3.28785	3.4874	7.30779
Hund00015	1.18611	1.22641e-37	0.892304	1.85506	1.99064	4.12317
Hund25064	1.18393	8.61008e-305	5.26792	10.9401	11.7522	24.3162
MSTRG.18174	1.18361	6.21742e-88	2.26229	4.70145	5.04694	10.4497
MSTRG.1615	1.18283	4.18223e-22	0.626089	1.30987	1.39674	2.9114
Hund18620	1.18199	0.00060744	0.139794	0.300952	0.311865	0.668916
Hund12028	1.18052	1.82167e-84	1.74054	3.61103	3.88298	8.02612
MSTRG.10188	1.17914	3.68581e-105	0.830562	1.87733	1.8529	4.17269
Hund30683	1.17891	2.11389e-15	0.255001	0.52661	0.56888	1.17048
MSTRG.2695	1.17647	7.48237e-47	0.660898	1.36822	1.4744	3.0411
Hund05212	1.17636	7.79865e-06	0.237816	0.511461	0.530544	1.13681
Hund05287	1.17538	9.84598e-12	0.194348	0.402773	0.433571	0.89523
Hund05102	1.17364	5.89065e-22	0.473241	0.931523	1.05575	2.07046
Hund05972	1.17268	1.37876e-09	0.172376	0.36466	0.384554	0.810517
Hund21179	1.17211	0	1359.85	2801.1	3033.69	6225.92
Hund18498	1.17033	1.35415e-53	0.556924	1.21854	1.24244	2.7084
Hund31111	1.16818	0.0232084	0.058472	0.134901	0.130445	0.29984
Hund26505	1.16818	0.0232084	0.023852	0.048414	0.053212	0.107609
Hund17055	1.16818	0.000270904	0.154692	0.313077	0.345102	0.695866
Hund07035	1.16818	0.11359	0.034726	0.06893	0.07747	0.153209
Hund10188	1.16818	0.11359	0.012442	0.026285	0.027758	0.058422
Hund19327	1.16818	0.11359	0.006905	0.014004	0.015405	0.031127
Hund18432	1.16818	0.11359	0.032635	0.065236	0.072805	0.144998
Hund21910	1.16818	0.11359	0.039446	0.081927	0.088	0.182095
MSTRG.18099	1.16584	4.06297e-17	0.684002	1.41035	1.52594	3.13474
MSTRG.692	1.16452	3.44703e-82	2.08559	4.08575	4.65275	9.08126
Hund23522	1.16378	1.70277e-26	0.214741	0.440986	0.479065	0.980165
Hund09560	1.16287	3.7626e-22	0.174369	0.357744	0.389001	0.795146
Hund00656	1.16123	1.58524e-06	0.086805	0.182097	0.193652	0.40474
MSTRG.9416	1.15929	1.7684e-38	1.18143	2.41697	2.63564	5.37211
MSTRG.10634	1.1584	2.7748e-16	0.547864	1.12121	1.22223	2.49207
MSTRG.1613	1.15697	3.834e-24	0.790432	1.60986	1.76337	3.57818
Hund13640	1.1565	1.60402e-283	1.28937	2.31789	2.87646	5.15189
Hund10277	1.15524	0.000520565	0.243036	0.510791	0.542189	1.13532
MSTRG.13379	1.15513	3.79816e-214	4.01545	8.17844	8.95807	18.1779
MSTRG.13439	1.15458	3.17269e-275	5.00564	10.1879	11.1671	22.6444
MSTRG.13382	1.15368	3.01912e-06	0.699203	1.46365	1.55985	3.25321
MSTRG.17729	1.15303	4.15076e-256	7.67117	15.5924	17.1136	34.6567
MSTRG.722	1.15273	2.72174e-107	1.44098	2.93405	3.21468	6.52142
Hund13340	1.15182	1.17039e-234	5.17656	10.5198	11.5484	23.3819
MSTRG.15597	1.15176	1.35597e-149	3.66487	7.45196	8.17596	16.5632
Hund04867	1.1517	0.0022666	0.074401	0.15204	0.165982	0.337934
Hund21984	1.15043	1.94266e-56	0.423909	0.862194	0.945697	1.91637
Hund15126	1.15029	1.89071e-15	0.44743	0.911408	0.998171	2.02576
MSTRG.13464	1.14873	9.60598e-35	1.08964	2.21981	2.43087	4.93391
Hund19870	1.14801	2.21564e-17	0.540746	1.09618	1.20635	2.43644
Hund11179	1.14546	5.74603e-06	0.1422	0.291227	0.317234	0.6473
Hund19765	1.14546	1.44939e-07	0.353849	0.714219	0.789403	1.58747
MSTRG.13533	1.14289	4.13597e-38	0.891735	1.80574	1.98937	4.01355
MSTRG.5752	1.14236	8.92188e-32	1.05656	2.13975	2.35708	4.75595
MSTRG.10893	1.14171	4.6066e-12	0.553426	1.13228	1.23464	2.51668
Hund10380	1.1416	4.97182e-292	6.10344	12.3296	13.6161	27.4045
Hund01700	1.14017	0.00100098	0.045084	0.092109	0.100579	0.204727
Hund10281	1.14017	0.00100098	0.080919	0.167107	0.180522	0.371423
MSTRG.1580	1.13827	2.43677e-14	0.535891	1.08805	1.19552	2.41837
MSTRG.14901	1.13827	2.43677e-14	0.554085	1.11456	1.23611	2.47729
Hund21721	1.13781	0.000104045	0.073293	0.147184	0.163509	0.327141
MSTRG.5943	1.13732	2.90628e-62	0.822494	1.65711	1.8349	3.6832
Hund20065	1.13631	1.04341e-84	1.31231	2.64334	2.92764	5.87526
Hund07085	1.13545	5.50069e-24	0.439239	0.881777	0.979898	1.95989
Hund17152	1.13424	6.34184e-18	0.300557	0.609328	0.670514	1.35433
MSTRG.3189	1.13421	0	17.7546	35.6268	39.6087	79.1865
MSTRG.122	1.13328	2.40091e-186	1.37895	2.7454	3.0763	6.1021
Hund17423	1.13166	0.00436256	0.052377	0.103998	0.116847	0.231152
Hund22431	1.13166	0.0465312	0.01384	0.028014	0.030876	0.062266
Hund05938	1.13166	0.0465312	0.04234	0.085008	0.094457	0.188944
Hund11150	1.13166	0.0465312	0.166075	0.313867	0.370496	0.697622
Hund19015	1.13166	0.0465312	0.089823	0.176256	0.200385	0.391758
Hund29913	1.13166	0.0465312	0.012243	0.024461	0.027313	0.054369
Hund14268	1.13166	0.0465312	0.044679	0.106171	0.099675	0.235982
Hund03120	1.13166	0.0465312	0.031784	0.06298	0.070906	0.139983
Hund03058	1.13166	0.0465312	0.076068	0.144147	0.1697	0.32039
MSTRG.18911	1.13012	6.11086e-29	1.81845	3.64734	4.05678	8.10683
Hund02634	1.13004	0	2.91846	5.83286	6.51079	12.9645
MSTRG.13437	1.12944	3.08163e-49	1.54708	3.0942	3.45139	6.87738
Hund21671	1.12916	2.46327e-18	0.281709	0.562926	0.628464	1.2512
Hund00755	1.12601	4.64758e-50	1.31804	2.63506	2.94041	5.85686
MSTRG.17808	1.1244	5.51451e-10	1.36337	2.75182	3.04155	6.11637
MSTRG.3144	1.12254	0	27.5078	54.7511	61.3672	121.693
Hund29129	1.12088	4.49236e-07	0.440394	0.899557	0.982474	1.99941
MSTRG.9022	1.12023	0	25.8818	51.4434	57.7396	114.341
MSTRG.6444	1.12001	6.02678e-68	1.56482	3.06051	3.49095	6.80249
Hund04332	1.11993	2.1553e-08	0.296292	0.586705	0.660998	1.30405
Hund09741	1.11978	2.3231e-38	1.42789	2.84247	3.18549	6.31786
Hund02170	1.11725	2.17909e-246	0.810992	1.61063	1.80924	3.5799
MSTRG.10466	1.11615	8.9956e-175	1.5569	3.02222	3.47328	6.71739
Hund02692	1.11572	0.019766	0.062508	0.1314	0.139449	0.292059
Hund09819	1.11038	0	26.6539	52.6095	59.4622	116.933
Hund25096	1.10957	0	11.2924	22.2776	25.1922	49.5156
MSTRG.11956	1.10951	1.87485e-39	4.35171	8.59512	9.70823	19.1041
Hund15571	1.10768	4.01022e-14	0.63775	1.25915	1.42276	2.79867
Hund17808	1.10747	2.0222e-51	1.58729	3.13363	3.54109	6.96502
MSTRG.7859	1.10746	2.93938e-35	1.69477	3.34105	3.78087	7.42603
Hund05760	1.1069	2.37074e-98	2.02	3.9768	4.50641	8.8391
Hund09541	1.10678	0.00854725	0.127744	0.266671	0.284984	0.592721
Hund16959	1.10449	0	4.93954	9.70153	11.0196	21.5633
Hund18466	1.1033	6.42712e-136	2.31191	4.54188	5.15764	10.0951
MSTRG.17317	1.10254	2.2115e-52	3.20021	6.29256	7.13935	13.9863
Hund16336	1.10148	0	31.6876	62.1575	70.6919	138.155
Hund20736	1.10107	0.00371666	0.040559	0.080122	0.090483	0.178085
MSTRG.2330	1.10031	1.42913e-13	0.616825	1.2095	1.37607	2.68831
MSTRG.11720	1.09828	1.32255e-14	0.665627	1.30987	1.48495	2.9114
MSTRG.10505	1.09663	5.54121e-18	1.28156	2.49645	2.85903	5.54877
Hund14606	1.09625	1.99494e-47	0.683735	1.33684	1.52534	2.97135
Hund23632	1.09554	2.71026e-11	0.230226	0.448769	0.513611	0.997463
Hund22185	1.09503	0	55.4418	108.218	123.685	240.533
Hund31499	1.09502	6.94893e-58	0.684463	2.20468	1.52697	4.90026
Hund08911	1.09484	4.7984e-22	0.361035	0.708294	0.805434	1.5743
Hund21943	1.09418	0.000728565	0.318568	0.633193	0.710693	1.40738
Hund14741	1.09362	5.16297e-62	0.548057	1.02697	1.22266	2.28262
Hund13019	1.09318	0	7.2262	14.0923	16.1209	31.3225
MSTRG.12207	1.093	6.20211e-07	0.701528	1.39688	1.56504	3.1048
MSTRG.19290	1.08923	7.38107e-102	1.99361	3.87715	4.44755	8.61761
MSTRG.12934	1.08875	6.45273e-05	0.608709	1.17289	1.35797	2.60694
MSTRG.13232	1.08843	0	5.81652	11.6069	12.9761	25.7981
Hund15012	1.08499	2.61391e-06	0.16906	0.33642	0.377156	0.74775
Hund23524	1.08499	2.61391e-06	0.05919	0.114159	0.132046	0.253737
Hund13622	1.08423	7.81562e-84	1.87361	3.63268	4.17984	8.07424
MSTRG.11634	1.08285	3.41931e-14	1.27585	2.50047	2.84629	5.55771
MSTRG.2809	1.08265	1.54558e-14	1.71897	3.31574	3.83485	7.36978
Hund13436	1.08022	9.69145e-21	0.242846	0.471216	0.541765	1.04736
MSTRG.1067	1.07887	2.44817e-93	2.06858	3.9986	4.61479	8.88754
Hund13391	1.07782	0	2.68343	5.30842	5.98646	11.7988
MSTRG.7307	1.07542	0	9.85258	18.9818	21.9801	42.1903
Hund23443	1.07507	0.0391246	0.023905	0.045818	0.05333	0.101838
Hund10497	1.07507	0.0166695	0.033453	0.064017	0.074631	0.142288
Hund14144	1.07507	0.00139322	0.0663	0.132535	0.147909	0.294581
Hund04944	1.07507	0.0948164	0.041878	0.081808	0.093426	0.181833
Hund02204	1.07507	0.0948164	0.084989	0.190917	0.189601	0.424345
Hund13899	1.07507	0.0948164	0.008375	0.020228	0.018684	0.044959
Hund06887	1.07507	0.000122742	0.090511	0.176872	0.201921	0.393128
Hund23367	1.07507	2.22335e-06	0.091467	0.17642	0.204053	0.392122
MSTRG.4613	1.07507	9.97023e-07	0.571822	1.09818	1.27568	2.44089
Hund16469	1.07507	1.68214e-09	0.188679	0.364445	0.420925	0.81004
Hund04429	1.07507	0.245802	0.014813	0.041747	0.033046	0.09279
Hund30977	1.07507	0.245802	0.021914	0.039337	0.048887	0.087433
Hund20290	1.07507	0.245802	0.010679	0.02109	0.023824	0.046876
Hund27925	1.07507	0.245802	0.028038	0.046105	0.062549	0.102475
Hund22079	1.07507	0.245802	0.011624	0.038361	0.025932	0.085263
Hund05104	1.07507	0.245802	0.021359	0.039743	0.04765	0.088336
Hund31494	1.07507	0.245802	0.0175	0.042304	0.039042	0.094027
Hund06257	1.07507	0.245802	0.008921	0.021298	0.019903	0.047338
Hund07678	1.07395	0	8.84083	17.0495	19.723	37.8952
Hund21221	1.07326	1.08508e-219	5.84958	11.2531	13.0498	25.0119
Hund13935	1.0721	6.75153e-151	3.79223	7.29484	8.46008	16.214
Hund02223	1.0721	0	3.79613	7.70681	8.46879	17.1297
Hund16929	1.07151	4.31072e-15	0.696868	1.35007	1.55464	3.00074
MSTRG.2515	1.07034	7.82257e-43	1.14127	2.19554	2.54605	4.87996
Hund16602	1.0703	1.72575e-42	0.437421	0.840924	0.975841	1.86909
MSTRG.664	1.06725	1.71552e-07	0.736766	1.4289	1.64365	3.17597
Hund25946	1.06725	1.71552e-07	0.133431	0.261675	0.297672	0.581615
Hund10239	1.06644	5.77915e-194	2.97479	5.69451	6.63645	12.657
Hund19804	1.06626	0	35.7174	68.3765	79.6819	151.978
MSTRG.6292	1.06478	4.74991e-77	3.06828	5.87341	6.84502	13.0546
Hund19178	1.06435	9.34009e-06	0.091901	0.180858	0.205022	0.401987
Hund29257	1.06393	5.49488e-10	0.211163	0.405353	0.471083	0.900965
Hund31449	1.063	2.26113e-17	2.3768	4.53544	5.3024	10.0808
Hund16430	1.06127	0.000104132	0.433316	0.842993	0.966685	1.87369
Hund18238	1.06057	6.55012e-08	0.066502	0.129165	0.148358	0.28709
MSTRG.8171	1.05895	3.24884e-07	0.594841	1.15434	1.32703	2.56571
MSTRG.17781	1.05861	0	26.6832	50.8061	59.5275	112.925
MSTRG.10709	1.05742	0	6.57125	12.5012	14.6598	27.7859
MSTRG.6984	1.05726	4.04527e-93	1.57712	2.99927	3.51839	6.66637
Hund05368	1.05529	1.14146e-231	1.28434	2.43355	2.86522	5.40897
MSTRG.1012	1.05517	2.63657e-13	0.746693	1.41816	1.6658	3.1521
MSTRG.18705	1.05465	8.92188e-32	2.30989	4.40072	5.15313	9.78133
Hund20204	1.05271	0.00266792	0.205822	0.396216	0.459168	0.880656
Hund06066	1.05271	1.23464e-07	0.191532	0.369823	0.427289	0.821992
Hund21249	1.05271	6.90875e-27	0.517926	0.98775	1.15544	2.19544
MSTRG.12703	1.0518	7.43183e-26	2.85181	5.42488	6.36211	12.0577
MSTRG.16615	1.05165	0	27.1641	51.4802	60.6004	114.423
MSTRG.5946	1.0506	9.26501e-19	1.29999	2.47046	2.90014	5.491
MSTRG.826	1.05013	6.11255e-07	0.651495	1.23143	1.45342	2.73705
MSTRG.15686	1.04984	1.64883e-29	1.03375	1.96713	2.30619	4.37227
MSTRG.3187	1.04976	2.81694e-16	0.654169	1.24412	1.45938	2.76526
MSTRG.13140	1.04945	0	74.3239	140.619	165.809	312.55
Hund17625	1.04902	4.50438e-105	0.848647	1.59805	1.89325	3.55192
MSTRG.15414	1.04827	8.67452e-28	1.01746	1.92419	2.26985	4.27682
Hund04776	1.04759	1.73744e-18	0.643245	1.23208	1.43501	2.7385
Hund01587	1.04745	6.02362e-39	0.449999	0.849141	1.0039	1.88736
Hund05549	1.0465	1.64868e-09	0.249941	0.473517	0.557594	1.05247
Hund05548	1.04634	0	3.6068	6.77533	8.04641	15.0593
Hund24842	1.04519	3.20065e-72	0.912941	1.72798	2.03668	3.84072
MSTRG.11908	1.04425	4.13386e-21	1.21157	2.28878	2.70289	5.0872
MSTRG.17811	1.04366	1.00865e-11	0.598651	1.12855	1.33553	2.50838
Hund03063	1.04265	0.0139962	0.096027	0.187131	0.214226	0.41593
Hund12798	1.04265	0.0139962	0.087349	0.171096	0.194866	0.38029
Hund03483	1.04265	0.0139962	0.110007	0.216672	0.245414	0.481589
Hund18717	1.04265	1.49692e-05	0.185503	0.354229	0.413838	0.787332
Hund24746	1.04003	3.34051e-05	0.140577	0.266844	0.313613	0.593106
Hund14918	1.03988	8.42763e-28	1.69103	3.17961	3.77251	7.06721
Hund06328	1.03958	2.3475e-18	0.915064	1.7295	2.04142	3.84411
MSTRG.2792	1.03945	8.87551e-08	0.639067	1.22115	1.42569	2.71421
MSTRG.6187	1.03852	1.84482e-183	3.30925	6.21784	7.38261	13.8202
MSTRG.2609	1.0373	0	171.851	322.34	383.382	716.455
MSTRG.16963	1.03518	4.04326e-29	0.750719	1.40865	1.67478	3.13096
Hund02829	1.03325	0.0326801	0.052839	0.10507	0.117878	0.233536
Hund03873	1.03325	0.0326801	0.029172	0.062416	0.065081	0.138729
Hund13353	1.03325	0.0326801	0.017004	0.032761	0.037935	0.072818
Hund21386	1.03325	3.69652e-32	0.765931	1.43629	1.70871	3.19239
MSTRG.16478	1.03209	2.54236e-47	1.46558	2.74504	3.26957	6.10131
MSTRG.4533	1.03207	0	10.3826	19.4085	23.1626	43.1386
MSTRG.9508	1.02999	2.82165e-05	0.624148	1.16041	1.39241	2.57921
Hund03031	1.02999	2.82165e-05	0.120899	0.232787	0.269714	0.517407
MSTRG.15682	1.02878	3.71625e-07	0.589827	1.11765	1.31584	2.48416
MSTRG.19235	1.02853	6.82723e-80	1.05083	1.96183	2.34429	4.3605
MSTRG.17897	1.02777	4.81702e-06	0.952011	1.77945	2.12384	3.95512
MSTRG.13235	1.02777	0	23.2835	43.4004	51.9432	96.4647
MSTRG.4496	1.02649	1.01165e-24	0.762828	1.42302	1.70179	3.1629
Hund23198	1.02616	0.00510857	0.024358	0.047533	0.05434	0.105651
Hund06295	1.02616	0.00510857	0.091502	0.177488	0.204132	0.394497
Hund09022	1.02559	6.37621e-108	1.29301	2.40546	2.88458	5.34653
MSTRG.3235	1.0252	1.80922e-289	3.25402	6.03213	7.25939	13.4074
MSTRG.8226	1.02519	1.7629e-112	1.52977	2.82225	3.41277	6.27291
Hund17295	1.02416	0	3.18555	6.34422	7.10665	14.1011
Hund23523	1.02343	2.36373e-29	0.331884	0.616127	0.7404	1.36945
Hund08765	1.02324	1.72959e-27	1.18857	2.21034	2.65158	4.91285
Hund07021	1.02233	3.14659e-07	0.134457	0.252619	0.29996	0.561487
MSTRG.7354	1.02218	1.19145e-16	0.736065	1.36713	1.64209	3.03868
Hund30971	1.02163	0.000140956	0.133145	0.246376	0.297034	0.547612
Hund10872	1.02161	4.66097e-144	0.965345	1.79297	2.15359	3.98518
MSTRG.19551	1.0214	6.22629e-19	0.655872	1.21591	1.46318	2.70255
MSTRG.7251	1.02051	2.30082e-86	1.81999	3.37813	4.06022	7.50845
Hund11769	1.01943	6.97086e-07	0.156919	0.292134	0.35007	0.649315
MSTRG.401	1.01937	4.53706e-128	6.05544	11.2251	13.5091	24.9497
Hund05617	1.01918	2.0291e-62	2.43899	4.51726	5.44114	10.0404
MSTRG.4403	1.01808	7.43506e-40	1.20104	2.23049	2.67941	4.95764
Hund00702	1.01696	0	19.5566	36.176	43.6287	80.4071
Hund24177	1.01618	0.0785495	0.032812	0.064361	0.0732	0.143054
Hund03505	1.01618	0.0785495	0.031962	0.057878	0.071304	0.128643
Hund02842	1.01618	0.0785495	0.068973	0.129644	0.153871	0.288156
Hund16755	1.01618	0.0117264	0.0291	0.056605	0.064919	0.125815
Hund21895	1.01618	0.0117264	0.067647	0.129774	0.150913	0.288444
Hund19566	1.01618	0.00189751	0.095937	0.177404	0.214026	0.39431
Hund14983	1.01618	0.000315811	0.501876	0.927727	1.11963	2.06203
Hund03454	1.01618	5.33235e-05	0.12286	0.22997	0.274089	0.511145
Hund13369	1.01618	5.33235e-05	0.095117	0.177517	0.212197	0.39456
MSTRG.3522	1.01618	8.21222e-25	1.01147	1.87491	2.2565	4.1673
Hund16393	1.01156	0	34.7093	63.9692	77.4329	142.182
MSTRG.5918	1.0115	0	5.43861	10.0234	12.133	22.2788
Hund00068	1.00933	7.61006e-33	0.59555	1.06547	1.32861	2.36817
MSTRG.12899	1.00888	6.17702e-26	0.785702	1.44931	1.75282	3.22133
Hund17864	1.0069	0.00429559	0.068834	0.13134	0.153561	0.291925
Hund12548	1.0069	4.97715e-07	0.27593	0.516137	0.615572	1.1472
Hund20886	1.0069	8.36511e-15	0.417104	0.771542	0.930516	1.71488
Hund12359	1.00506	1.60718e-12	0.742147	1.37714	1.65566	3.06093
MSTRG.878	1.00409	0	34.5402	63.3277	77.0558	140.756
Hund24803	1.00386	5.59378e-94	3.89567	7.1498	8.69084	15.8916
Hund21989	1.00358	0	36.2522	68.3546	80.8749	151.929
Hund14516	1.00312	1.10198e-06	0.334732	0.613344	0.746753	1.36326
MSTRG.1552	1.00206	5.99745e-24	1.19203	2.17785	2.65931	4.84064
Hund01148	1.00107	0.00159372	0.180842	0.343658	0.40344	0.763837
Hund03449	0.999322	1.22765e-134	8.19125	14.9656	18.2739	33.2635
MSTRG.7526	0.998902	2.45274e-06	0.199958	0.371908	0.446087	0.826628
MSTRG.15470	0.998112	9.42057e-24	1.37471	2.50775	3.06685	5.57389
MSTRG.2356	0.998112	3.5503e-271	4.28881	7.82934	9.5679	17.402
MSTRG.8952	0.997014	3.88307e-244	11.157	20.3558	24.8902	45.2442
Hund07544	0.995507	3.54594e-07	0.104826	0.189763	0.233856	0.421779
Hund23949	0.994784	1.43817e-141	1.38814	2.54956	3.0968	5.66682
MSTRG.1544	0.994672	9.12721e-17	0.66184	1.21576	1.4765	2.70222
Hund16884	0.99364	0	39.8146	72.4711	88.8224	161.079
Hund25308	0.991933	2.84589e-37	0.938403	1.73657	2.09348	3.85981
MSTRG.7895	0.991676	4.20609e-56	2.37262	4.30988	5.29308	9.57942
Hund26100	0.990185	3.18925e-05	0.251929	0.453084	0.562028	1.00705
MSTRG.15167	0.990185	2.82729e-09	1.42119	2.60222	3.17053	5.78385
Hund07767	0.989655	0	4.98524	9.03418	11.1216	20.08
Hund13790	0.989285	0	72.8702	132.259	162.566	293.968
Hund28479	0.987611	6.02257e-11	0.282321	0.516357	0.629829	1.14769
Hund31397	0.986224	0	59.7189	108.063	133.227	240.188
MSTRG.10301	0.984562	3.91143e-85	3.56783	6.45058	7.95948	14.3375
MSTRG.16738	0.983926	0	19.4026	35.0789	43.2852	77.9686
Hund05382	0.983692	0	6.42293	11.6657	14.3289	25.929
Hund08067	0.983444	7.10727e-05	0.228656	0.410548	0.510108	0.912511
Hund00226	0.983354	1.99609e-38	1.14341	2.06766	2.55084	4.59571
MSTRG.1559	0.983013	5.26496e-09	0.982904	1.80413	2.19276	4.00998
Hund26288	0.982521	2.20618e-113	4.12856	7.45913	9.21039	16.5791
MSTRG.15394	0.982392	6.04796e-14	1.18342	2.14065	2.64009	4.75795
MSTRG.4600	0.981965	2.93443e-10	1.51408	2.7369	3.37776	6.08321
Hund01149	0.981415	3.85741e-06	0.423631	0.777405	0.945079	1.72791
Hund27138	0.981415	4.27708e-11	0.494713	0.896222	1.10366	1.992
MSTRG.7858	0.980233	0	58.6431	105.758	130.827	235.064
MSTRG.6853	0.979422	1.16532e-08	0.816297	1.47634	1.82108	3.28141
Hund23191	0.975538	0.0227299	0.129613	0.236851	0.289154	0.52644
Hund01919	0.975538	0.0227299	0.085746	0.151495	0.19129	0.336722
Hund20558	0.975538	0.00824932	0.045315	0.081459	0.101092	0.181056
Hund25241	0.975538	0.00302674	0.141945	0.265296	0.316665	0.589664
Hund23904	0.975538	0.00112517	0.158933	0.294126	0.354563	0.653744
Hund03523	0.975538	0.000420484	0.149557	0.27025	0.333646	0.600675
MSTRG.17911	0.975538	0.000158243	0.49433	0.916285	1.1028	2.0366
MSTRG.15448	0.975538	8.5444e-06	0.940135	1.71137	2.09735	3.80381
Hund23266	0.975538	0.199211	0.072583	0.118108	0.161926	0.262514
Hund20433	0.975538	0.199211	0.017296	0.036006	0.038586	0.08003
Hund26571	0.975538	0.199211	0.066075	0.15897	0.147408	0.353337
Hund17259	0.975538	0.199211	0.00878	0.014516	0.019587	0.032264
Hund30353	0.975538	0.199211	0.01289	0.027733	0.028757	0.061641
Hund30225	0.975538	0.199211	0.013645	0.026465	0.030441	0.058822
MSTRG.3351	0.975538	7.94959e-11	0.639754	1.15898	1.42723	2.57601
Hund14132	0.975538	2.60426e-73	0.690563	1.20798	1.54058	2.68492
Hund09293	0.974461	0	6.25326	11.2323	13.9504	24.9657
Hund11720	0.973352	6.75307e-236	5.27666	9.47422	11.7717	21.058
Hund27129	0.972927	4.50546e-23	0.438023	0.786086	0.977186	1.74721
MSTRG.14793	0.972582	0	123.92	222.293	276.453	494.083
MSTRG.19540	0.972531	3.70516e-143	4.57369	8.20946	10.2034	18.2469
Hund22833	0.971569	6.89298e-30	0.658476	1.18226	1.46899	2.62776
MSTRG.3203	0.971172	3.11606e-170	4.0606	7.27888	9.0588	16.1785
Hund11654	0.971142	6.00103e-266	1.57609	2.87744	3.51611	6.39559
MSTRG.19483	0.970369	2.36353e-286	12.6127	22.5943	28.1377	50.2195
MSTRG.1617	0.969748	3.0359e-45	2.56987	4.60798	5.73312	10.242
MSTRG.3185	0.96614	3.32703e-07	0.704927	1.2707	1.57262	2.82434
Hund15011	0.965766	0	3.13147	5.59804	6.98598	12.4426
Hund26495	0.965715	1.43818e-55	0.65902	1.19476	1.47021	2.65555
MSTRG.6882	0.964985	1.53479e-14	1.83449	3.27309	4.09256	7.27498
MSTRG.8223	0.961254	4.22013e-05	0.82678	1.47329	1.84446	3.27463
MSTRG.13638	0.961254	4.22013e-05	0.706813	1.26799	1.57683	2.81831
MSTRG.10229	0.960108	7.42682e-14	1.06494	1.89452	2.37578	4.21088
MSTRG.18224	0.959669	0	160.021	287.748	356.991	639.567
MSTRG.376	0.95923	1.11902e-106	13.0714	23.2473	29.161	51.6711
Hund24554	0.958821	7.77558e-18	0.410407	0.729793	0.915577	1.62208
Hund09611	0.958371	3.84482e-64	2.11256	3.75242	4.71292	8.34037
Hund18684	0.957966	5.3122e-17	0.928779	1.65471	2.07201	3.67787
Hund03101	0.957733	0	504.946	874.497	1126.48	1943.71
Hund24577	0.957504	0.000296457	0.107317	0.189835	0.239414	0.42194
MSTRG.3703	0.957018	1.08572e-08	0.736938	1.31528	1.64403	2.92342
Hund17549	0.954858	1.31119e-107	0.672623	1.19299	1.50056	2.65162
Hund24977	0.95478	0.0189615	0.072086	0.131095	0.160817	0.29138
Hund20924	0.95478	0.00078922	0.091086	0.166286	0.203205	0.369599
Hund31268	0.95478	1.62353e-06	0.278964	0.504464	0.622341	1.12126
Hund19678	0.95478	1.62353e-06	0.146747	0.264985	0.327378	0.588973
MSTRG.8608	0.953445	4.39704e-26	1.18116	2.09566	2.63504	4.65796
MSTRG.11949	0.951768	6.70524e-37	0.929708	1.65054	2.07409	3.66859
MSTRG.14020	0.951125	0	64.9316	118.163	144.856	262.638
MSTRG.1426	0.950447	7.66817e-09	0.682878	1.20481	1.52343	2.6779
MSTRG.1440	0.950091	8.32293e-177	21.9475	38.7686	48.9626	86.1697
Hund23047	0.949735	3.39848e-19	0.258117	0.458389	0.575833	1.01885
MSTRG.11575	0.948317	3.4906e-29	1.38276	2.43668	3.0848	5.41592
MSTRG.1573	0.948088	7.26001e-119	3.32788	5.87199	7.42417	13.0515
Hund11413	0.947186	2.45231e-127	2.67549	4.86739	5.96874	10.8186
Hund26680	0.947121	1.61091e-36	1.35429	2.38699	3.02128	5.30547
Hund24659	0.946341	7.49511e-44	0.930432	1.63934	2.0757	3.64371
Hund18309	0.945791	9.43873e-06	0.180756	0.320339	0.403248	0.712006
Hund27174	0.945013	2.81661e-16	0.230517	0.40474	0.51426	0.899602
MSTRG.13907	0.944963	2.28571e-15	0.816158	1.4443	1.82077	3.2102
MSTRG.1588	0.944572	8.13638e-11	1.35007	2.37752	3.01188	5.28443
MSTRG.4020	0.943477	2.61473e-11	0.300819	0.531453	0.671097	1.18124
MSTRG.18889	0.943267	2.56619e-130	6.36088	11.1821	14.1905	24.854
MSTRG.16195	0.943245	0	8.68851	15.2791	19.3832	33.9604
MSTRG.7650	0.943198	1.07363e-23	0.800107	1.40915	1.78496	3.13208
Hund19662	0.942807	1.9585e-32	0.54062	0.912753	1.20607	2.02874
MSTRG.5780	0.94218	0.000208435	0.625201	1.10821	1.39476	2.46319
MSTRG.3145	0.941946	0	43.9879	77.2556	98.1327	171.713
Hund16958	0.941798	0	4.2106	8.16388	9.39343	18.1456
Hund15961	0.940424	3.42804e-14	0.947352	1.66882	2.11345	3.70923
MSTRG.13233	0.94021	0	17.4959	30.6865	39.0317	68.2059
Hund06390	0.939365	5.16045e-30	0.559591	0.98231	1.24839	2.18335
MSTRG.17573	0.939012	2.53032e-06	0.732946	1.29141	1.63513	2.87038
MSTRG.3761	0.938305	2.82969e-21	1.30741	2.28912	2.91669	5.08795
Hund03630	0.937615	0	151.57	266.432	338.139	592.189
Hund31365	0.93757	4.68163e-18	0.783701	1.45721	1.74836	3.2389
MSTRG.9093	0.937253	0	9.49675	16.7175	21.1863	37.1574
MSTRG.6587	0.936675	1.22128e-17	1.06763	1.87455	2.38178	4.1665
Hund11919	0.935349	0.000174355	0.255868	0.458085	0.570815	1.01817
Hund05142	0.935251	2.86676e-64	2.35612	4.11918	5.25626	9.15556
Hund15306	0.933718	0.00476751	0.05188	0.08914	0.115739	0.198129
MSTRG.10404	0.933718	2.04227e-33	0.605583	1.04072	1.35099	2.31318
MSTRG.13648	0.933389	5.19869e-50	4.07164	7.10856	9.08342	15.8
Hund09222	0.933131	0	7.39934	12.8992	16.5072	28.6706
MSTRG.373	0.932695	6.83266e-64	1.4687	2.56165	3.27651	5.69369
MSTRG.19607	0.93247	4.45366e-14	0.925756	1.61826	2.06527	3.59686
Hund18744	0.932407	0	2.24112	3.93221	4.99971	8.73999
Hund02285	0.932162	0	8.83189	15.4045	19.7031	34.239
MSTRG.2601	0.931768	4.76602e-75	3.76378	6.56722	8.39661	14.5967
Hund25742	0.931483	5.57207e-06	0.249796	0.440066	0.55727	0.978119
Hund06116	0.930443	0	52.8176	92.0178	117.831	204.525
MSTRG.12823	0.927175	4.67352e-06	0.225908	0.396258	0.503977	0.880748
Hund18909	0.926857	0	148.101	258.353	330.398	574.232
Hund16796	0.926136	8.6625e-105	1.91676	3.33112	4.2761	7.40397
MSTRG.19617	0.925982	4.84589e-08	1.37731	2.39474	3.07264	5.32271
MSTRG.10929	0.925445	5.85912e-285	16.0494	27.8628	35.8046	61.9297
MSTRG.10014	0.925099	8.76951e-21	1.04537	1.81749	2.33211	4.03967
Hund09766	0.924754	0	224.447	389.488	500.719	865.701
MSTRG.14704	0.924417	6.16929e-16	1.14782	1.98666	2.56066	4.41569
MSTRG.15373	0.92409	4.27559e-253	10.871	18.854	24.2522	41.9062
Hund09720	0.923102	0	2.93684	5.94787	6.55181	13.2201
Hund01044	0.923071	0.0443038	0.21641	0.371272	0.482788	0.825214
Hund22820	0.923071	0.0443038	0.050468	0.095007	0.11259	0.211168
Hund01914	0.923071	0.161192	0.034904	0.074689	0.077867	0.166009
Hund15222	0.923071	0.161192	0.055938	0.124891	0.124792	0.277591
Hund00503	0.923071	0.161192	0.004898	0.008372	0.010926	0.018608
Hund08217	0.923071	0.161192	0.019624	0.032791	0.043779	0.072883
Hund12646	0.923071	0.161192	0.021033	0.04297	0.046923	0.095508
Hund16219	0.923071	0.161192	0.047186	0.087477	0.105268	0.194433
Hund05571	0.923071	0.0130596	0.048359	0.089346	0.107885	0.198587
Hund18324	0.923071	0.0130596	0.061301	0.109695	0.136756	0.243815
Hund03012	0.923071	0.00397976	0.086249	0.150851	0.192413	0.335291
Hund07720	0.923071	0.000122418	0.283166	0.492126	0.631714	1.09383
MSTRG.576	0.922977	0	36.328	62.6796	81.044	139.316
Hund26420	0.921917	2.38586e-35	0.613979	1.06296	1.36973	2.36261
MSTRG.3999	0.920079	0	12.5867	21.7758	28.0797	48.4002
MSTRG.6787	0.920039	0	4.51802	8.09598	10.0793	17.9947
MSTRG.16472	0.919712	4.55102e-211	14.2429	24.6295	31.7745	54.7432
MSTRG.8094	0.919179	4.74105e-167	2.06933	3.57648	4.61647	7.94931
MSTRG.12897	0.918283	1.08295e-184	11.9602	20.6684	26.6819	45.939
Hund21781	0.918205	2.76664e-13	0.332111	0.577156	0.740907	1.28282
Hund09726	0.918019	0	11.7834	20.355	26.2876	45.2423
Hund20927	0.917334	5.24338e-42	1.36521	2.35705	3.04565	5.23894
Hund20923	0.916645	0.000324514	0.118522	0.203352	0.26441	0.451983
Hund04017	0.916645	0.000324514	0.776719	1.32905	1.73278	2.95403
Hund24429	0.915704	0	5.96435	10.2812	13.3059	22.8517
Hund06650	0.915064	9.56249e-33	0.663187	1.14375	1.4795	2.54216
Hund13928	0.914609	8.61314e-06	0.120368	0.210067	0.268529	0.46691
MSTRG.6758	0.914609	8.61314e-06	0.646399	1.11286	1.44205	2.47351
Hund24220	0.913611	2.70951e-05	0.607227	1.06359	1.35466	2.364
Hund18399	0.913263	4.63486e-277	6.38206	10.9883	14.2377	24.4233
MSTRG.954	0.913223	5.0724e-13	1.03341	1.78057	2.30543	3.95762
Hund17604	0.910687	0.0108204	0.063522	0.108504	0.141711	0.241168
Hund23395	0.910687	0.0108204	0.115639	0.211326	0.25798	0.469707
Hund30333	0.910687	1.96316e-07	0.295514	0.510959	0.659261	1.13569
Hund12959	0.909871	1.67638e-08	0.198755	0.345315	0.443403	0.76752
MSTRG.5645	0.909265	1.44069e-09	0.902287	1.55313	2.01291	3.45209
Hund29417	0.908841	0	53.2336	91.3648	118.759	203.073
MSTRG.7445	0.908393	0	38.2117	65.5599	85.2464	145.718
MSTRG.2235	0.908177	2.24678e-15	0.897613	1.54638	2.00248	3.43708
Hund01337	0.907868	1.64395e-07	0.289897	0.501888	0.64673	1.11553
Hund22113	0.907211	0	19.4685	33.3749	43.4324	74.1813
MSTRG.2228	0.907129	8.41672e-23	2.00221	3.43532	4.46672	7.63558
Hund02637	0.906705	0	9.54185	16.3941	21.2869	36.4386
Hund02912	0.905668	1.18889e-17	0.452399	0.775508	1.00926	1.72369
Hund16421	0.905608	8.38487e-94	1.36356	2.33281	3.04197	5.18505
Hund22608	0.905149	0.036487	0.141847	0.247866	0.316446	0.550924
Hund01895	0.905149	0.00276903	0.125371	0.214155	0.27969	0.475994
MSTRG.7920	0.905149	4.25727e-16	1.6891	2.90497	3.7682	6.45679
MSTRG.10571	0.904455	6.06325e-38	4.08245	7.00075	9.10753	15.5603
Hund14099	0.90386	5.48698e-21	1.14691	1.96826	2.55865	4.37478
Hund10224	0.902659	1.97371e-11	0.275085	0.471022	0.613687	1.04693
MSTRG.2512	0.902009	0.000721035	0.698947	1.18995	1.55928	2.64487
Hund29917	0.902009	0.000721035	0.043937	0.07567	0.09802	0.168188
Hund03739	0.901849	0	22.7192	38.8508	50.6842	86.3523
Hund25921	0.901614	5.86563e-18	1.02231	1.72787	2.28067	3.84049
MSTRG.6207	0.901538	2.78001e-29	1.31467	2.25012	2.9329	5.00125
MSTRG.19168	0.900603	3.84489e-177	13.0214	22.231	29.0494	49.412
MSTRG.9582	0.900469	3.37139e-46	3.99157	6.81092	8.90479	15.1384
Hund17050	0.899484	3.11168e-44	2.11251	3.60187	4.7128	8.00574
MSTRG.5944	0.898328	1.67125e-56	2.00234	3.41213	4.46703	7.58402
Hund07054	0.898196	2.69821e-13	1.01701	1.74064	2.26884	3.86885
Hund00387	0.898163	2.77577e-134	5.55953	9.47645	12.4028	21.063
Hund16230	0.898098	3.73625e-178	2.91172	4.9615	6.49575	11.0278
Hund11144	0.898094	1.69795e-15	0.605383	1.0434	1.35055	2.31914
MSTRG.6733	0.897536	4.9867e-10	1.01623	1.7282	2.26711	3.84122
MSTRG.5565	0.896796	3.68855e-296	11.7945	20.0789	26.3124	44.6287
MSTRG.19584	0.896737	3.6092e-11	0.680978	1.1567	1.51919	2.57097
Hund24671	0.894584	5.25765e-28	0.376855	0.64074	0.840725	1.42415
Hund24809	0.89358	4.26164e-37	1.78528	3.02854	3.98278	6.73142
MSTRG.12650	0.893324	7.91284e-07	0.750925	1.28883	1.67524	2.86463
MSTRG.18913	0.893324	4.42316e-18	1.00354	1.70726	2.23881	3.79466
Hund11268	0.89233	9.06724e-46	0.498966	0.837783	1.11314	1.86211
Hund09141	0.892044	5.68797e-12	0.6927	1.17461	1.54534	2.61077
Hund12140	0.891852	1.11049e-13	0.438691	0.748095	0.978677	1.66277
Hund19877	0.891697	0	6.72943	11.4897	15.0127	25.5378
MSTRG.12173	0.891539	1.32347e-51	0.553349	1.09418	1.23446	2.432
Hund21920	0.89065	0.130883	0.025332	0.045524	0.056512	0.101184
Hund21922	0.89065	0.130883	0.00803	0.013655	0.017915	0.03035
Hund18780	0.89065	0.130883	0.053929	0.100567	0.12031	0.223526
Hund17876	0.89065	0.130883	0.015907	0.025608	0.035486	0.056919
Hund24975	0.89065	0.130883	0.043664	0.085124	0.097411	0.189201
Hund30222	0.89065	0.130883	0.086002	0.152379	0.191861	0.338687
Hund20724	0.89065	0.130883	0.085712	0.147871	0.191214	0.328668
Hund18397	0.89065	0.130883	0.038316	0.073565	0.085478	0.163511
Hund18036	0.89065	0.0301464	0.052593	0.091765	0.117329	0.203963
Hund17465	0.89065	0.0301464	0.071448	0.121328	0.159392	0.269671
Hund19792	0.89065	0.0301464	0.028334	0.047977	0.06321	0.106637
MSTRG.18450	0.890649	2.45152e-10	0.624942	1.06297	1.39418	2.36262
Hund16152	0.890649	1.67043e-86	5.15368	8.74333	11.4973	19.4335
Hund02642	0.889956	5.94708e-173	4.66814	7.90766	10.4142	17.5761
Hund25227	0.889808	5.86922e-19	0.550114	0.933681	1.22725	2.07526
MSTRG.15237	0.889342	2.91087e-274	10.6142	17.9714	23.6793	39.9444
Hund29414	0.88897	0	33.2236	56.2413	74.1185	125.006
MSTRG.2230	0.885848	7.14031e-69	2.76682	4.67447	6.17251	10.3898
Hund10293	0.885058	1.73292e-06	0.093935	0.157457	0.209559	0.349974
MSTRG.17920	0.884971	2.02369e-19	1.95705	3.31304	4.36597	7.36378
MSTRG.8797	0.883606	1.52695e-32	1.07573	1.81862	2.39984	4.04218
Hund09055	0.882696	0	4.36177	7.35125	9.73067	16.3394
Hund30729	0.882429	1.62969e-15	0.952787	1.6125	2.12557	3.58405
Hund05276	0.881814	4.5298e-31	0.717842	1.21198	1.60143	2.69383
Hund12155	0.881754	0	112.484	189.525	250.941	421.251
Hund26717	0.881481	0	7.93409	13.3749	17.7002	29.7278
MSTRG.8804	0.880941	4.42169e-272	4.68058	7.88028	10.4419	17.5152
MSTRG.13831	0.880814	1.94605e-32	2.19306	3.69926	4.8925	8.22221
MSTRG.2835	0.880696	1.87779e-14	0.92853	1.57324	2.07146	3.49678
Hund14920	0.87982	0	580.772	976.913	1295.64	2171.35
MSTRG.7857	0.879521	0	4.11845	7.63159	9.18786	16.9625
Hund09930	0.878827	8.80309e-90	0.873417	1.47234	1.94851	3.27252
Hund21877	0.878677	0.0248369	0.06471	0.10999	0.144361	0.244471
Hund04241	0.878677	0.00133257	0.310408	0.531199	0.692488	1.18068
Hund24882	0.878677	7.68884e-05	0.191153	0.325537	0.426442	0.723561
MSTRG.17079	0.878677	3.56336e-12	0.799179	1.34112	1.78289	2.98086
Hund12545	0.878037	1.32671e-11	0.394576	0.666874	0.880261	1.48224
MSTRG.13663	0.877952	2.19185e-10	0.740821	1.24115	1.6527	2.75866
Hund16128	0.877842	3.61815e-09	0.490019	0.830367	1.09318	1.84563
Hund18448	0.877691	6.03223e-08	0.782371	1.32412	1.74539	2.94309
Hund00618	0.877691	1.10073e-14	0.854176	1.4343	1.90558	3.18797
Hund29103	0.877325	7.71462e-21	0.837446	1.40828	1.86826	3.13013
MSTRG.6679	0.876528	7.52976e-26	1.61519	2.71858	3.60333	6.0425
Hund16963	0.876037	1.01879e-48	2.04158	3.42928	4.55457	7.62215
Hund11382	0.876003	3.78623e-06	0.148703	0.247814	0.331742	0.550807
MSTRG.6049	0.875919	0	19.2021	32.3647	42.838	71.936
MSTRG.19565	0.875457	7.30126e-28	1.85747	3.11519	4.14384	6.92403
MSTRG.15911	0.875136	1.12883e-08	0.753719	1.26557	1.68147	2.81294
MSTRG.287	0.8744	0	33.9527	56.9108	75.7451	126.494
MSTRG.10132	0.873725	2.14032e-34	1.34308	2.2561	2.99628	5.01455
Hund27617	0.872445	0.000242066	0.54734	0.937443	1.22106	2.08362
MSTRG.8102	0.872445	0.000242066	0.845218	1.43588	1.8856	3.19148
Hund06350	0.870982	3.99105e-52	1.25163	2.09418	2.79226	4.65466
Hund16617	0.870313	0	5.09509	8.51874	11.3666	18.9343
MSTRG.2294	0.869632	1.9164e-72	2.71518	4.53707	6.05729	10.0844
Hund17375	0.869368	1.68821e-65	0.955488	1.60543	2.1316	3.56834
Hund16064	0.869287	2.9158e-19	0.699472	1.19607	1.56045	2.65847
Hund11788	0.868623	0.106239	0.120064	0.226895	0.267851	0.504313
Hund10245	0.868623	0.106239	0.037927	0.073195	0.084612	0.162688
Hund30628	0.868623	0.106239	0.198839	0.328736	0.44359	0.730671
Hund00259	0.868623	0.0205934	0.033229	0.057625	0.07413	0.12808
Hund17561	0.868623	0.0205934	0.023307	0.042192	0.051995	0.093778
Hund23465	0.868623	0.0205934	0.181301	0.297371	0.404465	0.660957
Hund25182	0.868623	0.000202177	0.158186	0.267096	0.352898	0.593665
Hund11315	0.867728	1.67782e-54	1.6264	2.71726	3.62832	6.03957
Hund13425	0.867571	3.29581e-239	7.40061	12.3463	16.51	27.4416
MSTRG.1565	0.867511	0	22.9743	38.3211	51.2534	85.175
Hund13544	0.867429	0	5.34882	8.83384	11.9327	19.6347
Hund25221	0.866741	3.22846e-20	0.627488	1.04998	1.39986	2.33377
Hund25829	0.866424	7.0451e-23	1.09112	1.85962	2.43417	4.13331
Hund29951	0.865987	8.53083e-33	1.4516	2.41837	3.23838	5.37524
Hund08711	0.865458	1.20741e-143	0.796939	1.30852	1.77789	2.90841
Hund16522	0.865039	0.000168507	0.084609	0.144095	0.188754	0.320275
Hund21256	0.865039	0.000168507	0.08845	0.147845	0.197324	0.32861
Hund00731	0.864874	0	73.3588	122.13	163.656	271.453
Hund00377	0.864821	2.66614e-138	1.58607	2.64951	3.53837	5.88898
MSTRG.19536	0.864177	1.54083e-06	1.12788	1.87346	2.51618	4.16407
Hund27323	0.86167	0.000140615	0.099472	0.165909	0.221913	0.36876
Hund04262	0.86167	0.000140615	0.173818	0.286362	0.38777	0.636487
MSTRG.15152	0.86167	5.34918e-08	0.876856	1.46704	1.95618	3.26074
Hund29952	0.861255	3.69702e-33	1.48386	2.46719	3.31035	5.48374
Hund28785	0.860512	2.03691e-37	1.95907	3.25615	4.37048	7.23732
Hund14376	0.860061	0.0169883	0.229328	0.387869	0.511608	0.862103
MSTRG.12353	0.859237	1.55159e-73	3.22324	5.35081	7.19073	11.8931
Hund19396	0.858608	1.46405e-157	2.17139	3.51854	4.84416	7.82053
Hund09186	0.858306	1.38911e-244	5.44002	9.01122	12.1361	20.0289
MSTRG.10140	0.858015	7.49239e-41	2.03232	3.37223	4.5339	7.49534
Hund05257	0.857482	7.96084e-37	0.790494	1.31611	1.76351	2.92527
MSTRG.16063	0.856239	7.48393e-07	1.1744	1.96169	2.61998	4.36018
Hund23566	0.855781	7.29439e-24	0.511433	0.888217	1.14096	1.97421
MSTRG.378	0.855781	7.29439e-24	2.02475	3.35864	4.51702	7.46513
Hund15542	0.855508	2.60176e-08	0.981515	1.62449	2.18966	3.6107
Hund07449	0.855493	0	49.8889	82.3685	111.297	183.078
Hund26925	0.855026	1.80436e-05	0.256913	0.425264	0.573148	0.945219
MSTRG.8571	0.853992	4.1669e-62	6.94961	11.4993	15.5039	25.5592
Hund18401	0.853473	0	5.89763	9.74137	13.157	21.6518
Hund21051	0.852682	0.0863676	0.042055	0.077805	0.09382	0.172935
Hund18133	0.852682	0.0863676	0.148449	0.255878	0.331175	0.56873
Hund23511	0.852682	0.0863676	0.040112	0.06738	0.089486	0.149762
Hund05775	0.852682	1.50424e-05	0.118852	0.195777	0.265148	0.435147
MSTRG.17227	0.852682	3.39611e-09	1.89853	3.13472	4.23543	6.96743
Hund02808	0.852682	6.37544e-10	1.03173	1.70746	2.30168	3.79511
MSTRG.3578	0.851688	5.30715e-131	17.7854	29.3591	39.6774	65.2554
Hund09528	0.85155	8.9158e-19	3.41235	5.66113	7.6126	12.5828
MSTRG.125	0.851224	8.26628e-49	1.51967	2.50679	3.39022	5.57176
Hund05745	0.850757	3.02212e-37	0.672113	1.08605	1.49941	2.41392
Hund27028	0.850532	0	60.388	99.536	134.72	221.235
MSTRG.5396	0.849882	1.93657e-276	3.30981	5.45307	7.38386	12.1203
Hund03134	0.849719	6.76785e-08	0.677681	1.12321	1.51184	2.49651
Hund17313	0.849361	0.000369745	0.222881	0.368812	0.497226	0.819746
Hund04603	0.849182	0	5.63224	9.27632	12.565	20.6182
MSTRG.13874	0.847473	8.81325e-09	1.23093	2.01724	2.74608	4.48366
Hund22114	0.846749	5.06848e-150	1.47404	2.84614	3.28844	6.32602
Hund06934	0.845592	3.92977e-08	0.485041	0.796438	1.08208	1.77022
Hund22987	0.844896	0	13.686	22.3425	30.532	49.6599
Hund13939	0.844294	0.00169605	0.099781	0.166251	0.222601	0.36952
Hund27194	0.844294	0.00169605	0.102505	0.171255	0.228677	0.380642
Hund07093	0.844198	2.6758e-32	1.41041	2.31699	3.14648	5.14989
Hund21140	0.843739	3.12119e-135	7.9278	13.0069	17.6861	28.91
Hund02946	0.843636	7.11562e-24	0.54533	0.897782	1.21658	1.99547
Hund21999	0.843609	0	56.7205	92.9901	126.538	206.686
Hund19033	0.843344	1.55959e-57	3.12647	5.13419	6.97484	11.4116
MSTRG.18620	0.843195	5.21162e-31	3.724	6.11581	8.30787	13.5934
MSTRG.1062	0.842545	1.29799e-177	3.73536	6.27519	8.33322	13.9476
Hund21906	0.842408	0	4.49706	7.26153	10.0325	16.14
Hund06076	0.841149	3.10922e-64	1.43357	2.39585	3.19815	5.32517
Hund16281	0.840609	0.0704024	0.089579	0.156936	0.199841	0.348817
Hund19772	0.840609	0.0704024	0.033279	0.05364	0.074243	0.119224
Hund29721	0.840609	0.0704024	0.056531	0.099787	0.126114	0.221794
Hund24140	0.840609	0.0704024	0.087209	0.153238	0.194554	0.340596
Hund17970	0.840609	0.0704024	0.0457	0.073858	0.101952	0.164161
Hund07641	0.840609	0.00955707	0.052643	0.086427	0.117442	0.192098
Hund13565	0.840609	0.00141155	0.050406	0.081185	0.112451	0.180446
Hund03230	0.840609	0.000213718	0.124945	0.209166	0.278739	0.464906
MSTRG.685	0.840609	3.27754e-05	0.915887	1.50332	2.04325	3.34137
MSTRG.11642	0.840609	2.98358e-09	1.02794	1.68822	2.29323	3.75234
Hund11480	0.840609	6.88368e-19	0.295662	0.485012	0.659592	1.07802
MSTRG.15120	0.840292	2.32799e-242	8.11369	13.2807	18.1008	29.5185
Hund16211	0.839858	1.51577e-12	0.301939	0.49567	0.673594	1.10171
MSTRG.17966	0.839446	1.59198e-08	1.68567	2.75543	3.76055	6.12441
Hund25466	0.838035	8.52183e-08	0.319728	0.520312	0.713282	1.15648
Hund16312	0.837628	1.43827e-46	1.66077	2.71156	3.705	6.02689
Hund24790	0.83721	3.52491e-06	0.204698	0.334358	0.45666	0.743167
Hund03461	0.836638	1.1155e-43	1.44921	2.36908	3.23305	5.26566
Hund27101	0.836071	0	38.5666	62.9408	86.0383	139.896
Hund17426	0.835608	2.94079e-06	0.11644	0.191081	0.259766	0.42471
MSTRG.4455	0.83528	1.64869e-37	6.41871	10.4665	14.3195	23.2635
MSTRG.5775	0.835166	5.53986e-46	1.90882	3.11649	4.25839	6.92692
MSTRG.749	0.833921	5.24791e-179	4.52406	7.37375	10.0927	16.3894
MSTRG.13982	0.833829	5.39792e-121	9.4433	15.3851	21.067	34.196
MSTRG.3907	0.832966	1.17801e-17	0.766834	1.24685	1.71073	2.77133
Hund14153	0.832754	0	8.20746	13.4001	18.31	29.784
Hund12188	0.832134	6.8407e-24	1.02705	1.67202	2.29125	3.71635
Hund15927	0.832001	4.01345e-36	2.25941	3.6807	5.04051	8.18096
Hund02396	0.831838	7.52434e-66	2.70646	4.40398	6.03784	9.78859
Hund21071	0.831299	1.40105e-99	1.04948	1.68607	2.34129	3.74757
Hund17494	0.831149	0.0577793	0.014027	0.02433	0.031293	0.054078
Hund05544	0.831149	0.00658049	0.083324	0.136291	0.185888	0.302929
Hund09715	0.829878	0	2.81117	4.53571	6.27143	10.0814
Hund07639	0.827461	0	47.1539	79.584	105.196	176.889
Hund09112	0.827147	0.00544027	0.301777	0.506626	0.673233	1.12606
Hund14233	0.826253	3.4964e-79	2.51541	4.07768	5.61162	9.06333
Hund05329	0.825611	0	97.7294	158.561	218.024	352.428
Hund21279	0.824608	0	279.306	452.18	623.105	1005.05
Hund29757	0.823849	2.97857e-22	0.47407	0.815599	1.0576	1.8128
MSTRG.3781	0.823765	6.4814e-30	0.912231	1.47586	2.0351	3.28034
Hund09334	0.823535	0.0472859	0.248162	0.420808	0.553624	0.935315
Hund08634	0.823535	0.0472859	0.029776	0.046204	0.066427	0.102695
MSTRG.3975	0.823535	1.70047e-63	3.22176	5.21322	7.18742	11.5873
MSTRG.1653	0.822424	8.17373e-214	8.08219	13.0667	18.0305	29.0428
Hund03057	0.819915	2.97431e-10	0.204266	0.331609	0.455698	0.737055
Hund16020	0.819849	0	5.51506	9.23083	12.3035	20.5171
Hund23012	0.819829	2.09331e-73	0.683082	1.10316	1.52389	2.45195
MSTRG.6723	0.819641	2.71495e-11	2.03628	3.30075	4.54274	7.33646
Hund11911	0.819456	0	9.1502	14.7612	20.4132	32.8092
MSTRG.11204	0.819384	4.13477e-111	4.78661	7.72549	10.6784	17.1712
Hund09229	0.819235	0.000322606	0.227506	0.367616	0.507544	0.817088
MSTRG.15	0.818675	4.14304e-52	12.8169	20.6744	28.5933	45.9522
Hund21861	0.818275	3.34594e-90	3.61015	5.81801	8.05389	12.9315
Hund17189	0.817593	0	28.4513	45.8403	63.472	101.888
Hund27383	0.817276	0.0387875	0.039392	0.062671	0.087879	0.139297
Hund22339	0.817276	0.0387875	0.062521	0.102216	0.139479	0.227192
Hund12118	0.817276	2.37394e-05	0.221552	0.361935	0.494261	0.804461
MSTRG.16322	0.816322	0	189.132	304.442	421.934	676.674
Hund16322	0.815959	5.08825e-113	1.38065	2.22749	3.08008	4.95097
MSTRG.2504	0.815392	3.38366e-51	1.93826	3.11947	4.32407	6.93354
Hund16762	0.815374	2.82688e-35	0.868685	1.37254	1.93795	3.05069
MSTRG.10715	0.814922	1.00673e-08	0.732231	1.18942	1.63353	2.64367
MSTRG.188	0.814889	7.1033e-26	2.87913	4.63967	6.42306	10.3124
Hund05367	0.814855	0	32.8339	52.7977	73.2491	117.352
MSTRG.2309	0.814677	3.49354e-44	3.23297	5.2038	7.21243	11.5663
Hund09575	0.814547	0.00257196	0.315206	0.50636	0.703194	1.12547
Hund15264	0.814546	7.62853e-10	0.361	0.582164	0.805354	1.29396
MSTRG.15139	0.81431	7.374e-37	2.06595	3.28498	4.60893	7.30141
MSTRG.14802	0.814241	0	2.29348	3.69459	5.11652	8.21184
MSTRG.3865	0.813582	1.06225e-18	0.876644	1.40904	1.9557	3.13182
Hund30955	0.813011	0	128.454	206.295	286.568	458.525
MSTRG.12659	0.812281	1.79471e-23	1.07924	1.7348	2.40768	3.85588
[truncated: 22,112 more rows]

## Sheet: Table S7
Table S7. Betalain pathway genes in four species.
Betalain pathway genes in four species. For B. vulgaris, C. gigantea, and H. undatus, their draft genomes were searched, while for H. polyrhizus, the transcriptome (assembled UniGenes from RNA-seq of (Xiong et al., 2020)) was searched.
Gene/Species	DODA-α	DODA-β	CYP76AD-α	CPY76AD-β	CYPAD-γ	5GT/6GT	cDOPA5GT
H. undatus	Hund21767, Hund07190	Hund21766	Hund06497, Hund06498, Hund26081	Hund06499	Hund27099, Hund27100	Hund06336, Hund14114, Hund14115	Hund31521, Hund31522
B. vulgaris	Bv2_030650_ptjc	Bv4_078020_hmhd	Bv2_030670_ucyh	Bv9_228610_yqeq, Bv9_228860_ickx	Bv1_001290_xkhk, Bv1_001290_xkhk	Bv9_230690_wrdn, Bv6_135910_oxgp	Bv1_001380_utxu, Bv1_001410_xwqc
H. polyrhizus	Unigene0026361, Unigene0039883	Unigene0036322	Unigene0032491	Unigene0053270, Unigene0053271	Unigene0032249	Unigene0047921, Unigene0047025, Unigene0000573	Unigene0027271, Unigene0036726
C. gigantea	Cgig1_02617, Cgig1_18485	Cgig1_02616	Cgig1_13982	Cgig1_27518, Cgig1_27537, Cgig1_02659, Cgig1_15926	Cgig1_ 05555	Cgig1_01310, Cgig1_01670, Cgig1_01669	Cgig1_14918

## Sheet: Table S8
Table S8. RNA-seq expression analysis of betacyanin biosynthetic genes
RNA-seq sample		White pulp	Red pulp	White pulp	Red pulp	White pulp	Red pulp
SRA ID		SRR2924904	SRR3203780	SRR2924904	SRR3203780	SRR2924904	SRR3203780
Gene_id	Gene name	read count	read count	TPM	TPM	FPKM	FPKM	log2FoldChange	padj	Scaffold ID	Start	End	Strand
Hund26081	CYP76AD-a	0	1	0	0.005573	0	0.003502	2.02235	0.27709	Scaffold_2055	41111490	41112051	+
Hund31521	cDOPA5GT	323	500	9.26051	14.6872	6.36594	9.2307	0.210062	0.0051873	Scaffold_33675	1964531	1965917	+
Hund31522	cDOPA5GT	301	156	8.06787	4.28108	5.54608	2.6906	-1.36855	1.43457e-41	Scaffold_33675	1970929	1972411	+
Hund06336	5GT/6GT	450	369	12.3834	10.3902	8.51268	6.53011	-0.706636	1.55347e-22	Scaffold_33676	2486244	2487690	+
Hund06497	CYP76AD-a	24	36877	0.607055	988.626	0.417307	621.338	10.1651	0	Scaffold_33676	4324588	4327585	+
Hund06498	CYP76AD-a	0	0	0	0	0	0	NA	NA	Scaffold_33676	4380117	4382955	+
Hund06499	CYP76AD-b	6	48	0.121899	1.13637	0.083797	0.714192	2.57967	9.37637e-09	Scaffold_33676	4411518	4413425	+
Hund07190	DODA-a	1569	12923	42.6499	359.919	29.3188	226.204	2.62169	0	Scaffold_33676	14342679	14352094	-
Hund14114	5GT/6GT	28	61	0.757495	1.68561	0.520724	1.05938	0.703051	0.00339117	Scaffold_33679	110844470	110852438	+
Hund14115	5GT/6GT	0	0	0	0	0	0	NA	NA	Scaffold_33679	110871971	110877808	-
Hund21767	DODA-a	1064	7145	5.20896	36.1185	3.58079	22.7	2.3271	0	Scaffold_33680	10279422	10283362	-

## Sheet: Table S9
Table S9. RNA-seq expression analysis of crassulacean acid metabolism (CAM) genes
RNA-seq sample			White pulp	Red pulp	White pulp	Red pulp	White pulp	Red pulp
SRA ID			SRR2924904	SRR3203780	SRR2924904	SRR3203780	SRR2924904	SRR3203780			GO terms in level 5	GO description in levels	Pfam Acc	Pfam Acc description
Gene_id	CAM gene name	In pathway	read count	read count	TPM	TPM	FPKM	FPKM	log2FoldChange	padj
Hund00360	ALMT	Dark	242	70	1.34278	0.403168	0.923065	0.253385	-2.20991	9.84797e-57	GO:0005253;GO:0005310;GO:0006820;GO:0015849;GO:0015711;GO:0006820;GO:0008514;GO:0008514;GO:0005310;GO:0008514;GO:0005310;GO:0006820;GO:0015711;GO:0006820;GO:0015849;GO:0015711;GO:0015849;GO:0015711;GO:0006820;GO:0015849;GO:0034220;GO:0006820;GO:0015849;GO:0015711;GO:0015849;GO:1903825;GO:0015711;GO:0034220;GO:0006820;GO:0034220;GO:0006820;GO:1903825;GO:0015849;GO:1903825;GO:0015711;GO:0034220;GO:…	anion channel activity;dicarboxylic acid transmembrane transporter activity;anion transport;organic acid transport;organic anion transport;anion transport;organic anion transmembrane transporter activity;organic anion transmembrane transporter activity;dicarboxylic acid transmembrane transporter activity;organic anion transmembrane transporter activity;dicarboxylic acid transmembrane transporter …	PF11744.8	ALMT
Hund25086	ALMT	Dark	2380	2916	36.2726	45.5145	24.9348	28.6053	-0.127303	9.7595e-06	GO:0005253;GO:0005310;GO:0006820;GO:0015849;GO:0015711;GO:0006820;GO:0008514;GO:0008514;GO:0005310;GO:0008514;GO:0005310;GO:0006820;GO:0015711;GO:0006820;GO:0015849;GO:0015711;GO:0015849;GO:0015711;GO:0006820;GO:0015849;GO:0034220;GO:0006820;GO:0015849;GO:0015711;GO:0015849;GO:1903825;GO:0015711;GO:0034220;GO:0006820;GO:0034220;GO:0006820;GO:1903825;GO:0015849;GO:1903825;GO:0015711;GO:0034220;GO:…	anion channel activity;dicarboxylic acid transmembrane transporter activity;anion transport;organic acid transport;organic anion transport;anion transport;organic anion transmembrane transporter activity;organic anion transmembrane transporter activity;dicarboxylic acid transmembrane transporter activity;organic anion transmembrane transporter activity;dicarboxylic acid transmembrane transporter …	PF11744.8	ALMT
Hund10233	ALMT	Dark	590	873	4.74095	7.17288	3.25906	4.50806	0.144935	0.00991039	GO:0005253;GO:0005310;GO:0006820;GO:0015849;GO:0015711;GO:0006820;GO:0008514;GO:0008514;GO:0005310;GO:0008514;GO:0005310;GO:0006820;GO:0015711;GO:0006820;GO:0015849;GO:0015711;GO:0015849;GO:0015711;GO:0006820;GO:0015849;GO:0034220;GO:0006820;GO:0015849;GO:0015711;GO:0015849;GO:1903825;GO:0015711;GO:0034220;GO:0006820;GO:0034220;GO:0006820;GO:1903825;GO:0015849;GO:1903825;GO:0015711;GO:0034220;GO:…	anion channel activity;dicarboxylic acid transmembrane transporter activity;anion transport;organic acid transport;organic anion transport;anion transport;organic anion transmembrane transporter activity;organic anion transmembrane transporter activity;dicarboxylic acid transmembrane transporter activity;organic anion transmembrane transporter activity;dicarboxylic acid transmembrane transporter …	PF11744.8	ALMT
Hund14419	ALMT	Dark	2	12	0.045029	0.287326	0.030954	0.180581	2.16463	0.00711309	GO:0005310;GO:0006820;GO:0015849;GO:0015711;GO:0006820;GO:0008514;GO:0008514;GO:0005310;GO:0008514;GO:0005310;GO:0015711;GO:0006820;GO:0015849;GO:0015711;GO:0015849;GO:0015711;GO:0006820;GO:0015849;GO:0034220;GO:0006820;GO:0015849;GO:0015711;GO:0015849;GO:1903825;GO:0015711;GO:0034220;GO:0006820;GO:0034220;GO:0006820;GO:1903825;GO:0015849;GO:1903825;GO:0015711;GO:0034220;GO:0006820	dicarboxylic acid transmembrane transporter activity;anion transport;organic acid transport;organic anion transport;anion transport;organic anion transmembrane transporter activity;organic anion transmembrane transporter activity;dicarboxylic acid transmembrane transporter activity;organic anion transmembrane transporter activity;dicarboxylic acid transmembrane transporter activity;organic anion …	PF11744.8	ALMT
Hund16727	ALMT	Dark	0	253	0	2.78072	0	1.74764	10.0053	8.53393e-12	GO:0005310;GO:0006820;GO:0015849;GO:0015711;GO:0006820;GO:0008514;GO:0008514;GO:0005310;GO:0008514;GO:0005310;GO:0015711;GO:0006820;GO:0015849;GO:0015711;GO:0015849;GO:0015711;GO:0006820;GO:0015849;GO:0034220;GO:0006820;GO:0015849;GO:0015711;GO:0015849;GO:1903825;GO:0015711;GO:0034220;GO:0006820;GO:0034220;GO:0006820;GO:1903825;GO:0015849;GO:1903825;GO:0015711;GO:0034220;GO:0006820	dicarboxylic acid transmembrane transporter activity;anion transport;organic acid transport;organic anion transport;anion transport;organic anion transmembrane transporter activity;organic anion transmembrane transporter activity;dicarboxylic acid transmembrane transporter activity;organic anion transmembrane transporter activity;dicarboxylic acid transmembrane transporter activity;organic anion …	PF11744.8	ALMT
Hund27177	ALMT	Dark	45	0	1.20001	0	0.824923	0	-8.35486	1.50162e-08	GO:0005310;GO:0006820;GO:0015849;GO:0015711;GO:0006820;GO:0008514;GO:0008514;GO:0005310;GO:0008514;GO:0005310;GO:0015711;GO:0006820;GO:0015849;GO:0015711;GO:0015849;GO:0015711;GO:0006820;GO:0015849;GO:0034220;GO:0006820;GO:0015849;GO:0015711;GO:0015849;GO:1903825;GO:0015711;GO:0034220;GO:0006820;GO:0034220;GO:0006820;GO:1903825;GO:0015849;GO:1903825;GO:0015711;GO:0034220;GO:0006820	dicarboxylic acid transmembrane transporter activity;anion transport;organic acid transport;organic anion transport;anion transport;organic anion transmembrane transporter activity;organic anion transmembrane transporter activity;dicarboxylic acid transmembrane transporter activity;organic anion transmembrane transporter activity;dicarboxylic acid transmembrane transporter activity;organic anion …	PF11744.8	ALMT
Hund20945	ALMT	Dark	127	15	3.46949	0.408893	2.38502	0.256984	-3.50213	9.43885e-36	GO:0005310;GO:0006820;GO:0015849;GO:0015711;GO:0006820;GO:0008514;GO:0008514;GO:0005310;GO:0008514;GO:0005310;GO:0015711;GO:0006820;GO:0015849;GO:0015711;GO:0015849;GO:0015711;GO:0006820;GO:0015849;GO:0034220;GO:0006820;GO:0015849;GO:0015711;GO:0015849;GO:1903825;GO:0015711;GO:0034220;GO:0006820;GO:0034220;GO:0006820;GO:1903825;GO:0015849;GO:1903825;GO:0015711;GO:0034220;GO:0006820	dicarboxylic acid transmembrane transporter activity;anion transport;organic acid transport;organic anion transport;anion transport;organic anion transmembrane transporter activity;organic anion transmembrane transporter activity;dicarboxylic acid transmembrane transporter activity;organic anion transmembrane transporter activity;dicarboxylic acid transmembrane transporter activity;organic anion …	PF11744.8	ALMT
Hund20946	ALMT	Dark	2	0	0.092765	0	0.063769	0	-3.86302	0.0206673	GO:0005310;GO:0006820;GO:0015849;GO:0015711;GO:0006820;GO:0008514;GO:0008514;GO:0005310;GO:0008514;GO:0005310;GO:0015711;GO:0006820;GO:0015849;GO:0015711;GO:0015849;GO:0015711;GO:0006820;GO:0015849;GO:0034220;GO:0006820;GO:0015849;GO:0015711;GO:0015849;GO:1903825;GO:0015711;GO:0034220;GO:0006820;GO:0034220;GO:0006820;GO:1903825;GO:0015849;GO:1903825;GO:0015711;GO:0034220;GO:0006820	dicarboxylic acid transmembrane transporter activity;anion transport;organic acid transport;organic anion transport;anion transport;organic anion transmembrane transporter activity;organic anion transmembrane transporter activity;dicarboxylic acid transmembrane transporter activity;organic anion transmembrane transporter activity;dicarboxylic acid transmembrane transporter activity;organic anion …	PF11744.8	ALMT
Hund11891	MDH	Dark	13615	23902	338.953	609.527	233.006	383.079	0.391603	1.0412e-278	GO:0006101;GO:0019752;GO:0019752;GO:0006733;GO:0009060;GO:0009117;GO:0010043;GO:0019362;GO:0019752;GO:0030060;GO:0019752;GO:0009117;GO:0006733;GO:0019362;GO:0046686;GO:0019752	citrate metabolic process;carboxylic acid metabolic process;carboxylic acid metabolic process;oxidoreduction coenzyme metabolic process;aerobic respiration;nucleotide metabolic process;response to zinc ion;pyridine nucleotide metabolic process;carboxylic acid metabolic process;L-malate dehydrogenase activity;carboxylic acid metabolic process;nucleotide metabolic process;oxidoreduction coenzyme me…	PF00056.23;PF02866.18	Ldh_1_N;Ldh_1_C
Hund27388	MDH	Dark	12	15	0.340891	0.426084	0.234338	0.267788	-0.0984034	0.816664	GO:0006101;GO:0019752;GO:0019752;GO:0006733;GO:0009060;GO:0009117;GO:0019362;GO:0019752;GO:0030060;GO:0019752;GO:0009117;GO:0006733;GO:0019362;GO:0019752	citrate metabolic process;carboxylic acid metabolic process;carboxylic acid metabolic process;oxidoreduction coenzyme metabolic process;aerobic respiration;nucleotide metabolic process;pyridine nucleotide metabolic process;carboxylic acid metabolic process;L-malate dehydrogenase activity;carboxylic acid metabolic process;nucleotide metabolic process;oxidoreduction coenzyme metabolic process;pyrid…	PF00056.23;PF02866.18	Ldh_1_N;Ldh_1_C
Hund17066	MDH	Dark	635	54	16.9661	1.4558	11.663	0.914948	-3.97606	1.81397e-165	GO:0006101;GO:0019752;GO:0019752;GO:0006733;GO:0009060;GO:0009117;GO:0019362;GO:0019752;GO:0030060;GO:0019752;GO:0009117;GO:0006733;GO:0019362;GO:0019752	citrate metabolic process;carboxylic acid metabolic process;carboxylic acid metabolic process;oxidoreduction coenzyme metabolic process;aerobic respiration;nucleotide metabolic process;pyridine nucleotide metabolic process;carboxylic acid metabolic process;L-malate dehydrogenase activity;carboxylic acid metabolic process;nucleotide metabolic process;oxidoreduction coenzyme metabolic process;pyrid…	PF00056.23;PF02866.18	Ldh_1_N;Ldh_1_C
Hund06761	MDH	Dark	740	1499	14.6736	30.4514	10.087	19.1383	0.598071	2.156e-38	GO:0006101;GO:0019752;GO:0019752;GO:0006733;GO:0008746;GO:0009060;GO:0009117;GO:0019362;GO:0019752;GO:0030060;GO:0019752;GO:0009117;GO:0006733;GO:0019362;GO:0019752	citrate metabolic process;carboxylic acid metabolic process;carboxylic acid metabolic process;oxidoreduction coenzyme metabolic process;NAD(P)+ transhydrogenase activity;aerobic respiration;nucleotide metabolic process;pyridine nucleotide metabolic process;carboxylic acid metabolic process;L-malate dehydrogenase activity;carboxylic acid metabolic process;nucleotide metabolic process;oxidoreductio…	PF00056.23;PF02866.18	Ldh_1_N;Ldh_1_C
Hund11614	MDH	Dark	546	7533	12.7895	180.995	8.79184	113.753	3.36592	0			PF00056.23;PF02866.18	Ldh_1_N;Ldh_1_C
Hund02647	MDH	Dark	1299	990	14.596	11.4062	10.0337	7.16865	-0.812233	1.01795e-78	GO:0008746;GO:0030060	NAD(P)+ transhydrogenase activity;L-malate dehydrogenase activity	PF00056.23;PF02866.18	Ldh_1_N;Ldh_1_C
Hund02244	MDH	Dark	NA	NA	NA	NA	NA	NA	NA	NA	GO:0046914;GO:0030060;GO:0046686;GO:0046914	transition metal ion binding;L-malate dehydrogenase activity;response to cadmium ion;transition metal ion binding	PF00056.23;PF02866.18	Ldh_1_N;Ldh_1_C
Hund02248	MDH	Dark	11937	17961	99.1444	152.416	68.1547	95.7914	0.169096	3.4204e-44	GO:0046914;GO:0030060;GO:0046686;GO:0046914	transition metal ion binding;L-malate dehydrogenase activity;response to cadmium ion;transition metal ion binding	PF00056.23;PF02866.18	Ldh_1_N;Ldh_1_C
Hund16603	MDH	Dark	937	3390	6.55253	24.3423	4.5044	15.2988	1.43483	0	GO:0010565;GO:0019216;GO:0019216;GO:0010565;GO:0031329;GO:0019216;GO:0031329;GO:0010565;GO:0050994;GO:0019216;GO:0010565;GO:0050994;GO:0080093	regulation of cellular ketone metabolic process;regulation of lipid metabolic process;regulation of lipid metabolic process;regulation of cellular ketone metabolic process;regulation of cellular catabolic process;regulation of lipid metabolic process;regulation of cellular catabolic process;regulation of cellular ketone metabolic process;regulation of lipid catabolic process;regulation of lipid m…	PF00056.23;PF02866.18	Ldh_1_N;Ldh_1_C
Hund14157	MDH	Dark	1487	2180	13.188	19.8385	9.06581	12.4682	0.131592	0.000182179	GO:0010565;GO:0019216;GO:0019216;GO:0010565;GO:0031329;GO:0019216;GO:0031329;GO:0010565;GO:0050994;GO:0019216;GO:0010565;GO:0050994;GO:0080093	regulation of cellular ketone metabolic process;regulation of lipid metabolic process;regulation of lipid metabolic process;regulation of cellular ketone metabolic process;regulation of cellular catabolic process;regulation of lipid metabolic process;regulation of cellular catabolic process;regulation of cellular ketone metabolic process;regulation of lipid catabolic process;regulation of lipid m…	PF00056.23;PF02866.18	Ldh_1_N;Ldh_1_C
Hund10499	PEPC	Dark	122	61	1.29548	0.642318	0.890553	0.403687	-1.42033	1.61281e-18	GO:0004611;GO:0004611;GO:0016036;GO:0048366;GO:0051259;GO:0051259	phosphoenolpyruvate carboxykinase activity;phosphoenolpyruvate carboxykinase activity;cellular response to phosphate starvation;leaf development;protein complex oligomerization;protein complex oligomerization	PF00311.17	PEPcase
Hund24908	PEPCK	Dark	1098	12604	8.75598	104.497	6.01911	65.6752	3.1006	0	GO:0004611;GO:0004611;GO:0006006;GO:0006006;GO:0019319;GO:0009817;GO:0016036;GO:0019319;GO:0046686	phosphoenolpyruvate carboxykinase activity;phosphoenolpyruvate carboxykinase activity;glucose metabolic process;glucose metabolic process;hexose biosynthetic process;defense response to fungus, incompatible interaction;cellular response to phosphate starvation;hexose biosynthetic process;response to cadmium ion	PF01293.20	PEPCK_ATP
Hund22152	PPCK	Dark	1698	1530	24.8577	22.7162	17.0879	14.2768	-0.570637	4.35849e-56	GO:0004683;GO:0006464;GO:0006464;GO:0016310;GO:0009931;GO:0016036;GO:0016310;GO:0006464;GO:0016310;GO:0006464;GO:0006464;GO:0006464;GO:0016310	calmodulin-dependent protein kinase activity;cellular protein modification process;cellular protein modification process;phosphorylation;calcium-dependent protein serine/threonine kinase activity;cellular response to phosphate starvation;phosphorylation;cellular protein modification process;phosphorylation;cellular protein modification process;cellular protein modification process;cellular protei…	PF00069.25	Pkinase
Hund06915	PPCK	Dark	1857	1761	46.5133	45.1721	31.9746	28.39	-0.496911	5.59108e-48	GO:0004683;GO:0006464;GO:0006464;GO:0016310;GO:0009931;GO:0016036;GO:0016310;GO:0006464;GO:0016310;GO:0006464;GO:0006464;GO:0006464;GO:0016310	calmodulin-dependent protein kinase activity;cellular protein modification process;cellular protein modification process;phosphorylation;calcium-dependent protein serine/threonine kinase activity;cellular response to phosphate starvation;phosphorylation;cellular protein modification process;phosphorylation;cellular protein modification process;cellular protein modification process;cellular protei…	PF00069.25	Pkinase
Hund20075	beta-CA	Dark	11	0	0.353203	0	0.242802	0	-6.32244	2.76426e-05	GO:0004089;GO:0009817;GO:0048580;GO:0048581;GO:0048580;GO:0048580;GO:0048581	carbonate dehydratase activity;defense response to fungus, incompatible interaction;regulation of post-embryonic development;negative regulation of post-embryonic development;regulation of post-embryonic development;regulation of post-embryonic development;negative regulation of post-embryonic development	PF00484.19	Pro_CA
Hund12439	beta-CA	Dark	0	0	0	0	0	0	NA	NA	GO:0004089;GO:0009817;GO:0048580;GO:0048581;GO:0048580;GO:0048580;GO:0048581	carbonate dehydratase activity;defense response to fungus, incompatible interaction;regulation of post-embryonic development;negative regulation of post-embryonic development;regulation of post-embryonic development;regulation of post-embryonic development;negative regulation of post-embryonic development	PF00484.19	Pro_CA
Hund25353	beta-CA	Dark	1684	191	26.4097	3.08669	18.1548	1.93994	-3.56058	0	GO:0004089;GO:0048580;GO:0048581;GO:0048580;GO:0048580;GO:0048581	carbonate dehydratase activity;regulation of post-embryonic development;negative regulation of post-embryonic development;regulation of post-embryonic development;regulation of post-embryonic development;negative regulation of post-embryonic development	PF00484.19	Pro_CA
Hund05997	beta-CA	Dark	314	1569	4.80247	24.4301	3.30136	15.354	1.90068	1.69277e-198	GO:0004089;GO:0048580;GO:0048581;GO:0048580;GO:0048580;GO:0048581	carbonate dehydratase activity;regulation of post-embryonic development;negative regulation of post-embryonic development;regulation of post-embryonic development;regulation of post-embryonic development;negative regulation of post-embryonic development	PF00484.19	Pro_CA
Hund00374	beta-CA	Dark	1835	4033	45.6712	102.836	31.3957	64.6308	0.715742	3.92261e-136			PF00484.19	Pro_CA
Hund06456	beta-CA	Dark	505	343	2.02735	1.36165	1.39366	0.855777	-0.978407	3.24342e-42			PF00484.19	Pro_CA
Hund16946	NAD-ME	Day	2557	2647	13.4963	14.0318	9.27775	8.81881	-0.370426	1.18224e-38			PF00390.19;PF03949.15	malic;Malic_M
Hund27307	NAD-ME	Day	1651	18757	3.66908	42.3702	2.52223	26.6291	3.08569	0			PF00390.19;PF03949.15	malic;Malic_M
Hund07596	NADP-ME	Day	8355	10426	61.6628	79.2634	42.3888	49.8159	-0.100858	3.27322e-11	GO:0004470;GO:0004473;GO:0019752;GO:0019752;GO:0006633;GO:0046914;GO:0019752;GO:0019752;GO:0019752;GO:0046394;GO:0046914;GO:0046914;GO:0051259;GO:0051259;GO:0051259;GO:0051259;GO:0046394;GO:0019752	malic enzyme activity;malate dehydrogenase (decarboxylating) (NADP+) activity;carboxylic acid metabolic process;carboxylic acid metabolic process;fatty acid biosynthetic process;transition metal ion binding;carboxylic acid metabolic process;carboxylic acid metabolic process;carboxylic acid metabolic process;carboxylic acid biosynthetic process;transition metal ion binding;transition metal ion bin…	PF00390.19;PF03949.15	malic;Malic_M
Hund23800	NADP-ME	Day	0	0	0	0	0	0	NA	NA			PF00390.19	malic
Hund00692	NADP-ME	Day	6286	6960	88.2676	100.102	60.6777	62.9128	-0.273387	6.50309e-53	GO:0004470;GO:0004473;GO:0019752;GO:0019752;GO:0006633;GO:0046914;GO:0019752;GO:0019752;GO:0019752;GO:0046394;GO:0046914;GO:0046914;GO:0051259;GO:0051259;GO:0051259;GO:0051259;GO:0046394;GO:0019752	malic enzyme activity;malate dehydrogenase (decarboxylating) (NADP+) activity;carboxylic acid metabolic process;carboxylic acid metabolic process;fatty acid biosynthetic process;transition metal ion binding;carboxylic acid metabolic process;carboxylic acid metabolic process;carboxylic acid metabolic process;carboxylic acid biosynthetic process;transition metal ion binding;transition metal ion bin…	PF00390.19;PF03949.15	malic;Malic_M
Hund23515	PPDK-RP	Day	217	782	2.89723	10.8159	1.99164	6.79765	1.42914	8.86197e-74	GO:0006464;GO:0006464;GO:0016310;GO:0016310	cellular protein modification process;cellular protein modification process;phosphorylation;phosphorylation	PF03618.14	Kinase-PPPase
Hund21377	PPDK-RP	Day	1750	3885	20.3479	46.4969	13.9878	29.2227	0.730228	1.45016e-135	GO:0006464;GO:0006464;GO:0016310;GO:0016310	cellular protein modification process;cellular protein modification process;phosphorylation;phosphorylation	PF03618.14	Kinase-PPPase
Hund20662	PPDK	Day	38	242	0.436555	2.89112	0.3001	1.81703	2.2506	3.94858e-36			PF01326.19;PF00391.23;PF02896.18	PPDK_N;PEP-utilizers;PEP-utilizers_C
Hund19586	PPDK	Day	38200	8479	255.487	55.0178	175.629	34.5779	-2.59194	0			PF01326.19;PF00391.23;PF02896.18	PPDK_N;PEP-utilizers;PEP-utilizers_C
Hund23404	TDT	Day	2534	9970	16.0983	64.8479	11.0664	40.756	1.55585	0	GO:0005310;GO:0006820;GO:0015849;GO:0015711;GO:0006820;GO:0050801;GO:0008514;GO:0008514;GO:0005310;GO:0008514;GO:0005310;GO:0015711;GO:0006820;GO:0015849;GO:0015711;GO:0015849;GO:0015711;GO:0006820;GO:0015849;GO:0030003;GO:0050801;GO:0030003;GO:0050801;GO:0030003;GO:0034220;GO:0006820;GO:0015849;GO:0015711;GO:0050801;GO:0050801;GO:0030003;GO:0050801;GO:0050801;GO:0015849;GO:1903825;GO:0015711;GO:…	dicarboxylic acid transmembrane transporter activity;anion transport;organic acid transport;organic anion transport;anion transport;ion homeostasis;organic anion transmembrane transporter activity;organic anion transmembrane transporter activity;dicarboxylic acid transmembrane transporter activity;organic anion transmembrane transporter activity;dicarboxylic acid transmembrane transporter activit…	PF00939.19	Na_sulph_symp
ALMT (tonoplast aluminum-activated malate transporter), β-CA (β type carbonic anhydrase), MDH (malate dehydrogenase), NAD-ME (NAD-dependent malic enzyme), NADP-ME (NADP-dependent malic enzyme), PEPC (phosphoenolpyruvate carboxylase), PPCK (PEPC kinase), PEPCK (PEP carboxykinase), PPDK (pyruvate phosphate dikinase), PPDK-RP (PPDK regulatory protein), and TDT (tonoplast dicarboxylate transporter).
